# Supplementary material for: Non-Uniform Distribution Pattern for Differentially Expressed Genes of Transgenic Rice Huahui 1 at Different Developmental Stages and Environments
Source: PLoS One. 2012 May 11;7(5):e37078. doi: 10.1371/journal.pone.0037078 (PMC3350509; doi:10.1371/journal.pone.0037078)
Supplement: Table S1 — Differentially expressed probe sets in HH1. Differentially expressed probe sets (DEP) in HH1 were selected using the Significance Analysis of Microarrays (SAM version 3.02) software by two class unpaired method with q value ≤5% and fold change ≥2.0 or ≤0.5 when compared with MH63. DEP with fold change ≥2.0 were represented in green color, and DEP with fold change ≤0.5 were represented in red color. 30-day, 60-day, 75-day, 90-day: HH1 and MH63 at developmental stage of 30-day, 60-day, 75-day, 90-day, respectively; HT: HH1 and MH63 treated with high-temperature at 45°C for 6 hours; LT: HH1 and MH63 treated with low-temperature at 12°C for 6 hours; JxoI, Pxo99: HH1 and MH63 inoculated with X. oryzae pv. oryzae JxoI and Pxo99 strain; Rs105: HH1 and MH63 inoculated with X. oryzae pv. oryzicola Rs105 strain; Xv5: HH1 and MH63 inoculated with non-host pathogen X. compestris pv. vesicatoria Xv5 strain. (XLS) [file pone.0037078.s001.xls]

## Sheet: Sheet1
30-day		HT		LT		60-day		75-day		90-day		JxoI		Pxo99		Rs105		Xv5
Probe Set ID	Fold Change	Probe Set ID	Fold Change	Probe Set ID	Fold Change	Probe Set ID	Fold Change	Probe Set ID	Fold Change	Probe Set ID	Fold Change	Probe Set ID	Fold Change	Probe Set ID	Fold Change	Probe Set ID	Fold Change	Probe Set ID	Fold Change
Os.1000.1.S1_at	2.0488	Os.10185.1.S1_at	19.8207	Os.10185.1.S1_at	14.9333	Os.1000.1.S1_at	0.462332	Os.1000.1.S1_at	0.348965	Os.1000.1.S1_at	0.0674062	Os.10166.1.S1_at	2.45347	Os.1000.1.S1_at	0.473038	Os.10038.1.S1_s_at	0.195877	Os.1000.1.S1_at	2.70273
Os.10162.1.S1_at	0.254544	Os.10206.1.S1_at	0.41656	Os.10272.1.S1_at	2.24564	Os.10038.1.S1_s_at	0.202474	Os.10038.1.S1_s_at	0.104647	Os.10006.1.S1_at	0.349051	Os.10185.1.S1_at	19.6437	Os.10058.1.S1_at	0.412239	Os.10166.1.S1_at	2.29073	Os.10038.1.S1_s_at	0.111664
Os.10175.1.S1_at	0.310762	Os.10411.1.S1_at	2.32762	Os.10273.1.S1_at	2.21597	Os.10185.1.S1_at	14.2245	Os.10166.1.S1_at	2.21958	Os.10038.1.S1_s_at	0.231743	Os.10263.1.S1_at	2.39915	Os.10150.1.S1_at	0.499536	Os.10185.1.S1_at	12.4387	Os.10166.1.S1_at	2.13243
Os.10185.1.S1_at	11.8951	Os.10476.1.S1_at	0.390154	Os.10316.1.S1_at	0.472154	Os.10300.1.S1_at	2.43885	Os.10185.1.S1_at	12.8872	Os.10185.1.S1_at	19.0685	Os.10411.1.S1_at	2.1316	Os.10175.1.S1_at	0.365093	Os.10476.1.S1_at	0.432911	Os.10185.1.S1_at	17.6315
Os.10316.1.S1_at	0.424977	Os.11335.1.S1_at	0.43993	Os.10411.1.S1_at	0.448964	Os.10476.1.S1_at	0.478447	Os.10356.1.S1_at	2.86029	Os.10476.1.S1_at	0.451476	Os.10476.1.S1_at	0.436835	Os.10175.2.A1_at	0.490092	Os.10510.1.S1_at	0.470043	Os.10476.1.S1_at	0.443648
Os.10355.1.S1_x_at	0.242021	Os.11745.1.S1_at	19.4738	Os.1043.1.S1_at	0.485593	Os.10570.1.S1_at	2.0919	Os.10360.1.S1_at	3.41503	Os.10713.1.S1_at	2.32768	Os.10556.1.S1_at	2.48166	Os.10185.1.S1_at	20.6436	Os.10623.1.S1_x_at	2.28023	Os.10556.1.S1_at	2.04334
Os.10416.1.S1_at	0.375076	Os.11745.1.S1_x_at	22.6916	Os.10476.1.S1_at	0.356994	Os.11707.1.A1_at	2.56589	Os.10379.1.S1_at	2.18606	Os.10928.1.S1_at	2.41498	Os.10583.1.S1_at	2.49955	Os.10293.1.S1_at	0.408885	Os.10623.2.S1_a_at	2.68198	Os.10623.2.S1_a_at	3.47762
Os.10476.1.S1_at	0.353705	Os.11745.2.S1_at	20.9801	Os.10731.1.A1_a_at	2.14202	Os.11745.1.S1_at	5.40855	Os.10411.1.S1_at	5.36676	Os.11465.1.S1_at	0.285966	Os.10583.1.S1_s_at	2.07568	Os.10335.1.S1_at	0.423915	Os.10941.1.S1_at	2.26612	Os.10941.1.S1_at	2.2335
Os.10735.1.S1_at	2.16908	Os.11903.1.S1_at	2.02912	Os.11143.1.S1_at	2.12669	Os.11745.1.S1_x_at	11.5708	Os.10419.1.S1_a_at	2.84514	Os.11745.1.S1_at	3.56815	Os.10941.1.S1_at	3.20926	Os.10473.1.S1_at	0.449212	Os.11147.1.S1_at	0.423627	Os.11147.1.S1_at	0.423629
Os.10736.1.S1_at	2.01959	Os.12346.1.S1_at	0.337486	Os.11309.1.S1_x_at	0.374728	Os.11745.2.S1_at	14.3013	Os.10426.1.S1_at	0.496248	Os.11745.1.S1_x_at	5.9803	Os.11143.1.S1_at	0.32398	Os.10476.1.S1_at	0.430372	Os.11327.1.S1_at	0.365438	Os.11286.1.A1_at	2.26765
Os.11169.1.S1_a_at	2.1494	Os.12713.1.S2_a_at	0.213716	Os.1131.1.S1_at	2.68429	Os.12234.1.S1_s_at	0.498246	Os.1043.1.S1_at	5.34839	Os.11745.2.S1_at	5.40226	Os.11147.1.S1_at	0.499895	Os.10510.1.S1_at	0.473546	Os.11567.1.S2_a_at	2.32488	Os.11327.1.S1_at	0.376632
Os.11183.1.S1_s_at	0.469624	Os.14079.1.S1_at	0.456707	Os.11321.1.S1_at	0.390436	Os.12242.1.S1_at	2.29319	Os.10476.1.S1_at	0.456774	Os.12156.1.S1_at	2.01898	Os.11567.1.S2_a_at	2.27364	Os.10556.1.S1_at	3.15331	Os.11575.3.S1_x_at	0.404009	Os.11567.1.S2_a_at	2.345
Os.11331.1.S1_at	0.477768	Os.14275.1.S1_at	0.179062	Os.11322.1.S1_at	0.426589	Os.12363.1.S1_at	0.425574	Os.10546.1.S1_s_at	3.69681	Os.12208.1.S1_at	0.499875	Os.11745.1.S1_at	5.00834	Os.10583.1.S1_at	2.134	Os.11745.1.S1_at	5.66603	Os.11745.1.S1_at	5.67691
Os.11333.1.S1_s_at	0.395031	Os.14539.1.S1_at	0.261306	Os.11335.1.S1_at	3.10195	Os.12430.1.S1_at	0.465921	Os.10570.1.S1_at	4.46927	Os.12234.1.S1_s_at	0.180256	Os.11745.1.S1_x_at	9.71537	Os.10615.1.S1_x_at	0.442269	Os.11745.1.S1_x_at	12.2139	Os.11745.1.S1_x_at	8.14315
Os.11335.1.S1_at	2.20505	Os.14830.1.S1_a_at	0.449907	Os.11382.1.S1_at	2.06375	Os.12922.1.S1_at	2.00403	Os.10583.1.S1_at	0.366109	Os.12242.1.S1_at	2.28934	Os.11745.2.S1_at	13.0438	Os.10623.2.S1_a_at	3.16335	Os.11745.2.S1_at	13.8274	Os.11745.2.S1_at	11.6058
Os.11474.1.S1_at	0.48177	Os.14861.1.S1_s_at	0.242515	Os.11575.3.S1_x_at	0.373945	Os.13735.1.S1_at	3.21827	Os.10583.1.S1_s_at	0.385053	Os.12747.1.S1_at	0.473689	Os.11903.1.S1_at	2.05825	Os.10941.1.S1_at	3.6372	Os.11920.1.S1_s_at	0.413803	Os.12201.1.S1_at	0.476247
Os.11745.1.S1_x_at	12.5824	Os.14861.2.S1_at	0.427341	Os.11575.4.S1_x_at	0.433806	Os.14079.1.S1_at	2.18414	Os.10620.1.S1_at	2.25782	Os.13735.1.S1_at	2.91147	Os.1215.1.S1_at	0.445308	Os.11147.1.S1_at	0.240844	Os.12201.1.S1_at	0.49148	Os.12266.1.S1_at	2.38167
Os.11745.2.S1_at	11.7402	Os.15471.1.S1_at	0.49459	Os.11745.1.S1_at	11.8468	Os.14324.1.S1_s_at	0.495018	Os.10623.2.S1_a_at	5.13038	Os.14210.1.S1_at	0.458825	Os.12156.1.S1_at	3.92635	Os.11252.1.S1_at	0.499837	Os.13026.1.S1_at	3.10312	Os.12750.1.S1_a_at	2.68752
Os.11773.1.S1_at	0.410256	Os.16043.1.S1_at	3.20298	Os.11745.1.S1_x_at	16.9334	Os.14483.1.S1_x_at	3.85057	Os.10870.1.S1_at	3.04292	Os.14483.1.S1_x_at	5.38691	Os.12242.1.S1_at	2.03046	Os.11323.1.S1_at	0.484201	Os.13965.1.S1_at	2.10644	Os.13011.1.S1_at	0.379797
Os.11775.1.S2_at	0.314549	Os.16140.1.S1_at	6.09028	Os.11745.2.S1_at	37.8797	Os.14616.1.S1_at	3.31682	Os.10933.1.S1_at	3.85133	Os.14861.1.S1_s_at	0.369051	Os.12252.1.S1_at	5.16219	Os.11327.1.S1_at	0.237167	Os.14483.1.S1_x_at	2.26509	Os.13026.1.S1_at	3.02363
Os.11945.1.S1_at	0.254924	Os.16164.1.S1_at	2.53611	Os.11812.1.S1_at	2.00582	Os.14641.1.S1_at	2.13441	Os.10941.1.S1_at	4.00835	Os.14921.1.S1_at	0.47729	Os.12664.1.S1_at	0.478497	Os.11333.1.S1_s_at	0.458904	Os.14861.1.S1_s_at	0.337925	Os.13464.1.S1_at	2.33235
Os.11952.1.S1_at	0.47116	Os.16277.1.S1_at	3.48513	Os.11903.1.S1_at	2.07205	Os.14830.1.S1_a_at	0.410499	Os.11018.1.S1_at	2.32559	Os.15854.1.S1_at	3.45717	Os.12750.1.S1_a_at	2.50045	Os.11341.1.S1_a_at	2.03247	Os.15854.1.S1_at	5.26388	Os.14275.1.S1_at	0.2974
Os.12012.1.S1_at	0.243017	Os.17052.1.S1_s_at	48.679	Os.11920.1.S1_s_at	0.450129	Os.14861.1.S1_s_at	0.29481	Os.11039.1.S1_s_at	4.13465	Os.16037.1.S1_at	0.101388	Os.12750.2.S1_s_at	2.04132	Os.11354.1.S1_at	0.341176	Os.16043.1.S1_at	3.01945	Os.14483.1.S1_x_at	2.17219
Os.12032.1.S1_at	0.381926	Os.17076.1.S1_at	0.483685	Os.12111.1.S1_at	2.27284	Os.15281.1.S1_at	2.50516	Os.11260.1.S1_at	8.49926	Os.16043.1.S1_at	3.81802	Os.12922.1.S1_at	2.36794	Os.11552.1.S1_at	0.485027	Os.16140.1.S1_at	3.83513	Os.14861.1.S1_s_at	0.291436
Os.12043.1.S1_at	0.293053	Os.18023.1.S1_at	0.255506	Os.1215.1.S1_at	2.09031	Os.15281.1.S1_x_at	2.79494	Os.11305.1.S1_at	2.23244	Os.16140.1.S1_at	3.74376	Os.13011.1.S1_at	0.362711	Os.11552.1.S2_at	0.447786	Os.17052.1.S1_s_at	63.2369	Os.15854.1.S1_at	3.05048
Os.12063.1.S1_at	0.484611	Os.19740.1.S2_at	3.00541	Os.12346.1.S1_at	6.81955	Os.15428.1.S1_at	2.17798	Os.11331.1.S1_at	2.08229	Os.17052.1.S1_s_at	59.4997	Os.14210.1.S1_at	0.483319	Os.11565.1.S1_at	0.398573	Os.17479.1.S1_at	0.418526	Os.16043.1.S1_at	2.54669
Os.12082.1.S1_at	0.342691	Os.20602.2.S1_x_at	4.51662	Os.12498.2.S1_at	0.391102	Os.16037.1.S1_at	0.404533	Os.11491.1.S1_at	3.67238	Os.17520.1.S1_at	2.10298	Os.14411.1.S1_at	0.393855	Os.11567.1.S2_a_at	2.29915	Os.17536.1.S1_at	2.23757	Os.16140.1.S1_at	3.93711
Os.12092.2.S1_a_at	0.377692	Os.20851.1.A1_at	2.76484	Os.12633.1.S1_at	3.11576	Os.16043.1.S1_at	3.49548	Os.11546.1.S1_at	4.42367	Os.17916.1.S1_at	3.25232	Os.14483.1.S1_x_at	2.05004	Os.11575.3.S1_x_at	0.368084	Os.18023.1.S1_at	0.345632	Os.16365.1.S1_at	2.73754
Os.12119.1.S1_at	0.188869	Os.20851.1.A1_x_at	2.19206	Os.12633.1.S1_s_at	4.10616	Os.16140.1.S1_at	5.97464	Os.11565.1.S1_at	2.21883	Os.18395.1.S1_s_at	0.280776	Os.14861.1.S1_s_at	0.265611	Os.11707.1.A1_at	2.15418	Os.18847.1.S1_at	0.464969	Os.17052.1.S1_s_at	66.401
Os.12145.1.S1_at	0.288581	Os.21058.1.S1_s_at	0.361056	Os.12713.1.S2_a_at	2.91382	Os.17052.1.S1_s_at	40.9845	Os.11567.1.S2_a_at	2.35376	Os.18406.1.S1_at	0.481582	Os.15854.1.S1_at	2.28362	Os.11745.1.S1_at	6.19653	Os.19861.1.S1_at	0.323363	Os.17076.1.S1_at	2.19198
Os.12242.1.S1_at	2.49003	Os.21278.1.S1_at	20.929	Os.12761.1.S1_at	2.02691	Os.17496.1.S1_at	2.40609	Os.11666.1.S1_at	3.85521	Os.19524.1.S1_at	0.488659	Os.15894.1.A2_at	0.486925	Os.11745.1.S1_x_at	8.41263	Os.20851.1.A1_at	2.25253	Os.17697.1.A1_at	0.429926
Os.12346.1.S1_at	2.94726	Os.21345.1.S1_at	2.31102	Os.12825.1.S1_at	2.02474	Os.18595.1.A1_at	0.454201	Os.11666.1.S1_s_at	3.1824	Os.20602.2.S1_x_at	4.15664	Os.16043.1.S1_at	2.38083	Os.11745.2.S1_at	11.5907	Os.21058.1.S1_s_at	0.468552	Os.17722.1.S1_at	0.372709
Os.12363.1.S1_at	2.47802	Os.22277.1.S1_at	2.9887	Os.12838.1.S1_at	2.14667	Os.19331.1.S1_at	0.314009	Os.11745.1.S1_at	7.40512	Os.20851.1.A1_at	2.12922	Os.16140.1.S1_at	3.90876	Os.11770.1.S1_at	2.11559	Os.21278.1.S1_at	17.459	Os.17916.1.S1_at	0.174167
Os.12498.2.S1_at	0.0916958	Os.23096.1.S1_at	0.315166	Os.12851.1.S1_at	2.26834	Os.20602.2.S1_x_at	2.62712	Os.11745.1.S1_x_at	9.41587	Os.21278.1.S1_at	16.0892	Os.17052.1.S1_s_at	64.3112	Os.11771.1.S1_at	3.00416	Os.21345.1.S1_at	2.4485	Os.18023.1.S1_at	0.346313
Os.140.3.S1_x_at	0.282552	Os.24831.1.S1_x_at	2.295	Os.13008.2.S1_at	0.480012	Os.20851.1.A1_at	2.23705	Os.11745.2.S1_at	9.88195	Os.21345.1.S1_at	2.31625	Os.17536.1.S1_at	2.67271	Os.11786.2.S1_at	0.448633	Os.22569.1.S1_at	2.51018	Os.20206.1.S1_at	0.457607
Os.14105.1.S1_at	0.228307	Os.24970.1.A1_at	2.88035	Os.13996.1.S1_at	2.7653	Os.21058.1.S1_s_at	0.403978	Os.11829.1.S2_at	5.50008	Os.22086.1.S1_at	2.95956	Os.17659.1.S1_at	2.60596	Os.11804.1.S1_at	2.05284	Os.23096.1.S1_at	0.310415	Os.20548.1.S1_at	0.484762
Os.14483.1.S1_x_at	4.44369	Os.26430.1.A1_at	5.72917	Os.14071.1.S1_at	0.481655	Os.21278.1.S1_at	17.5516	Os.11882.1.S1_at	2.04633	Os.2225.1.S1_at	0.39208	Os.17697.1.A1_at	0.30459	Os.11903.1.S1_at	2.02217	Os.23174.1.S1_at	2.50462	Os.20851.1.A1_at	2.03492
Os.14539.1.S1_at	3.02012	Os.26792.1.S1_at	12.5271	Os.14275.1.S1_at	0.264641	Os.21345.1.S1_at	2.42893	Os.11897.1.S1_at	3.05388	Os.22569.1.S1_at	2.29395	Os.17722.1.S1_at	0.311047	Os.11920.1.S1_s_at	0.317466	Os.2348.1.S1_a_at	2.86799	Os.21058.1.S1_s_at	0.449166
Os.14745.1.S1_at	2.3671	Os.27061.2.A1_x_at	0.0231027	Os.14332.1.S1_at	3.21159	Os.22569.1.S1_at	2.14213	Os.11935.1.S1_at	2.99775	Os.22839.1.S2_at	0.478533	Os.17916.1.S1_at	0.383354	Os.11997.1.S1_at	0.49439	Os.2348.1.S1_at	2.40361	Os.21278.1.S1_at	18.5622
Os.14861.1.S1_s_at	0.318347	Os.27288.1.S1_at	2.03419	Os.14411.1.S1_at	3.40435	Os.22839.1.S2_at	0.346202	Os.12077.1.S1_at	3.59017	Os.23095.1.S1_at	2.15119	Os.18023.1.S1_at	0.343848	Os.12082.1.S1_at	0.312104	Os.2348.2.S1_x_at	2.94218	Os.21345.1.S1_at	2.34255
Os.14861.2.S1_at	0.465225	Os.27557.1.S1_at	3.07862	Os.14483.1.S1_x_at	10.9857	Os.23096.1.S1_at	0.290792	Os.12106.1.S1_at	2.5311	Os.23096.1.S1_at	0.265931	Os.18511.1.S1_at	2.20101	Os.12112.1.S1_at	2.57728	Os.23511.1.S1_at	2.1798	Os.23096.1.S1_at	0.197336
Os.15284.1.S1_at	0.170953	Os.27703.1.S1_a_at	0.186003	Os.14711.1.S1_at	0.456492	Os.23638.1.A1_x_at	2.06342	Os.12167.1.S1_at	2.52377	Os.23174.1.S1_at	2.32359	Os.18595.1.A1_at	2.04682	Os.12145.1.S1_at	0.275924	Os.23557.1.A1_at	0.49092	Os.2348.1.S1_a_at	3.09832
Os.15849.1.S1_s_at	0.175697	Os.27703.1.S1_s_at	0.219135	Os.14861.1.S1_s_at	0.342238	Os.24530.1.S1_at	2.0159	Os.12234.1.S1_s_at	4.57552	Os.2321.1.S1_at	2.06311	Os.19031.1.A1_at	0.424569	Os.12201.1.S1_at	0.432243	Os.24970.1.A1_at	2.52219	Os.2348.1.S1_at	2.40375
Os.15917.1.S1_at	0.272349	Os.27868.1.A1_s_at	5.26558	Os.14921.1.S1_at	2.76299	Os.24970.1.A1_at	4.37682	Os.12241.1.S1_at	2.93399	Os.24041.1.A1_at	3.22629	Os.21058.1.S1_s_at	0.425946	Os.12252.1.S1_at	2.25666	Os.25329.1.A1_at	2.01281	Os.2348.2.S1_x_at	3.17532
Os.15917.2.A1_at	0.347239	Os.28282.2.S1_x_at	2.73299	Os.15281.1.S1_at	2.33993	Os.26430.1.A1_at	38.6854	Os.12252.1.S1_at	2.11483	Os.24970.1.A1_at	3.83572	Os.21278.1.S1_at	17.1997	Os.12266.1.S1_at	2.29486	Os.25606.1.S1_at	0.422845	Os.24865.1.A1_at	0.405323
Os.16043.1.S1_at	3.29718	Os.32454.1.S1_at	0.411522	Os.15281.1.S1_x_at	2.51595	Os.26886.1.S1_x_at	2.07118	Os.12253.1.S1_at	0.364917	Os.26430.1.A1_at	34.8533	Os.21345.1.S1_at	2.24329	Os.12498.1.S1_at	0.397177	Os.26430.1.A1_at	19.9218	Os.24970.1.A1_at	3.28232
Os.16140.1.S1_at	5.14807	Os.33218.1.S1_at	3.45524	Os.15471.1.S1_at	0.430635	Os.27061.2.A1_x_at	0.0410292	Os.12326.1.S1_s_at	2.03125	Os.26801.1.A1_at	3.00888	Os.22277.1.S1_at	2.95746	Os.12614.1.A1_at	0.487984	Os.26792.1.S1_at	5.40391	Os.25651.1.S1_at	2.22591
Os.16805.1.S1_at	2.00638	Os.3399.1.S1_at	0.274412	Os.15849.1.S1_s_at	0.494502	Os.27140.1.S1_a_at	2.40074	Os.12498.1.S1_at	0.390971	Os.26888.1.A1_at	2.35315	Os.22569.1.S1_at	2.01158	Os.12664.1.S1_at	0.352976	Os.26975.1.A1_at	0.266196	Os.26430.1.A1_at	18.9664
Os.16805.1.S1_x_at	2.01829	Os.35279.1.S1_at	3.9204	Os.15898.1.S1_at	2.18958	Os.27288.1.S1_at	2.17295	Os.12551.1.S1_s_at	8.69353	Os.26888.1.A1_s_at	2.52196	Os.23096.1.S1_at	0.288571	Os.12750.1.S1_a_at	3.88046	Os.27061.2.A1_x_at	0.019366	Os.26852.1.A1_at	2.01036
Os.17052.1.S1_s_at	48.9428	Os.36995.1.S1_at	0.445939	Os.16043.1.S1_at	2.90315	Os.27557.1.S1_at	2.05962	Os.12633.1.S1_at	19.9592	Os.27061.2.A1_x_at	0.0290149	Os.23136.1.A1_s_at	2.00505	Os.13011.1.S1_at	0.315646	Os.27140.1.S1_a_at	2.48542	Os.26975.1.A1_at	0.262401
Os.17474.1.A1_at	2.33706	Os.37064.1.S1_at	9.07832	Os.16140.1.S1_at	7.1991	Os.27778.2.S1_at	2.67508	Os.12633.1.S1_s_at	14.3459	Os.27140.1.S1_a_at	2.6602	Os.2320.1.S1_at	0.39897	Os.13026.1.S1_at	4.89637	Os.27288.1.S1_at	2.29125	Os.27061.2.A1_x_at	0.0172548
Os.17486.1.S1_at	0.371661	Os.3729.1.S1_at	0.412064	Os.16309.1.S1_at	2.26011	Os.27778.3.S1_x_at	3.03396	Os.12750.1.S1_a_at	5.06519	Os.27288.1.S1_at	2.45541	Os.2321.1.S1_at	0.319057	Os.13464.1.S1_at	2.09372	Os.27491.1.S1_at	2.40685	Os.27140.1.S1_a_at	2.88039
Os.18023.1.S1_at	0.488156	Os.37728.1.S1_x_at	0.338807	Os.16365.1.S1_at	2.0488	Os.28282.1.S1_at	3.03065	Os.12750.2.S1_s_at	3.34183	Os.27438.2.S1_x_at	2.02026	Os.2348.1.S1_a_at	2.75041	Os.140.3.S1_x_at	0.276615	Os.27557.1.S1_at	2.31151	Os.27288.1.S1_at	2.00769
Os.18296.1.S1_x_at	0.356293	Os.40007.1.S1_x_at	2.74809	Os.1653.1.S1_at	2.15828	Os.28282.2.S1_x_at	3.80313	Os.12761.1.S1_at	4.13985	Os.27474.1.S1_at	2.04649	Os.2348.1.S1_at	2.17765	Os.14092.1.S1_at	0.38223	Os.27767.1.A1_s_at	0.400146	Os.27382.2.S1_at	0.494832
Os.18847.1.S1_at	0.371737	Os.44418.2.S1_at	2.84416	Os.16805.1.S1_at	2.47395	Os.28578.1.S1_at	2.30722	Os.13026.1.S1_at	2.66875	Os.27491.1.S1_at	2.03947	Os.2348.2.S1_x_at	2.73896	Os.14210.1.S1_at	0.167876	Os.27789.1.A1_at	0.392603	Os.27431.1.A1_at	0.462063
Os.19740.1.S2_at	2.89987	Os.47371.1.S1_at	5.50162	Os.16922.1.S1_at	0.334879	Os.33218.1.S1_at	4.02905	Os.13781.1.S2_at	2.62243	Os.27557.1.S1_at	2.13048	Os.23557.1.A1_at	0.386233	Os.14232.1.S1_at	2.3376	Os.27804.1.S1_at	0.497567	Os.27491.1.S1_at	2.0643
Os.20221.1.S1_at	0.388443	Os.49023.1.S1_x_at	2.65295	Os.17052.1.S1_s_at	27.5823	Os.33661.1.S1_at	0.367219	Os.13854.1.S1_at	2.06204	Os.27671.1.S1_at	0.375742	Os.24865.1.A1_at	0.414165	Os.14483.1.S1_x_at	2.42127	Os.27868.1.A1_s_at	2.53772	Os.27557.1.S1_at	2.51762
Os.20602.2.S1_x_at	5.10224	Os.49250.1.S1_at	15.603	Os.17722.1.S1_at	0.360863	Os.3399.1.S1_at	0.0789879	Os.13968.2.S1_a_at	2.12299	Os.27778.2.S1_at	2.29343	Os.24970.1.A1_at	2.59315	Os.14520.1.S1_at	2.15346	Os.28282.1.S1_at	2.33531	Os.27789.1.A1_at	0.316672
Os.20851.1.A1_at	3.8706	Os.49826.1.S1_at	0.376379	Os.17812.1.S1_at	3.781	Os.35061.2.S1_x_at	2.96614	Os.14042.1.S1_at	2.89651	Os.27778.3.S1_x_at	2.0615	Os.26430.1.A1_at	21.8656	Os.14861.1.S1_s_at	0.251774	Os.28282.2.S1_s_at	2.35638	Os.27868.1.A1_s_at	2.52967
Os.20851.1.A1_x_at	3.05408	Os.49833.1.S1_at	3.68814	Os.17812.1.S1_x_at	3.70688	Os.35218.1.S1_at	2.08884	Os.14483.1.S1_x_at	2.33468	Os.27804.1.S1_at	0.478046	Os.26594.1.A1_at	2.63661	Os.14921.1.S1_at	0.477063	Os.28282.2.S1_x_at	3.18875	Os.28282.1.S1_at	2.55273
Os.20936.1.S1_a_at	2.00229	Os.49833.1.S2_at	4.18329	Os.18023.1.S1_at	0.474503	Os.35218.2.S1_x_at	2.27873	Os.14631.1.S1_at	0.399202	Os.28282.1.S1_at	2.50106	Os.26687.1.S1_at	2.83621	Os.15284.1.S1_at	0.440758	Os.33218.1.S1_at	2.64445	Os.28282.2.S1_s_at	2.3765
Os.21058.1.S1_s_at	0.453867	Os.5045.1.S1_at	0.435313	Os.18648.1.S1_at	2.21136	Os.35279.1.S1_at	2.32497	Os.1479.1.S1_at	0.434462	Os.28282.2.S1_x_at	3.54688	Os.26792.1.S1_at	5.24005	Os.15295.2.S1_x_at	0.422777	Os.3399.1.S1_at	0.110876	Os.28282.2.S1_x_at	3.72506
Os.21278.1.S1_at	22.2639	Os.51502.1.S1_at	6.02907	Os.18724.1.S1_at	2.00128	Os.36566.1.S1_s_at	2.2617	Os.14861.1.S1_s_at	0.29125	Os.28435.1.S1_a_at	2.31607	Os.26975.1.A1_at	0.296503	Os.15355.1.S1_x_at	0.385607	Os.35061.2.S1_x_at	2.65166	Os.30044.1.S1_a_at	4.01138
Os.21345.1.S1_at	2.26611	Os.51926.1.S1_at	2.05849	Os.18814.1.S1_at	0.492139	Os.36647.1.S1_at	0.439487	Os.14901.1.A1_a_at	2.00839	Os.28435.4.S1_x_at	2.06098	Os.27061.2.A1_x_at	0.0202331	Os.15829.1.S1_at	2.18637	Os.35218.2.S1_x_at	2.03941	Os.33218.1.S1_at	2.67351
Os.22076.1.S1_a_at	0.24425	Os.52395.1.S1_at	6.46225	Os.18847.1.S1_at	0.405366	Os.36647.1.S1_x_at	0.423702	Os.14951.1.S1_at	6.46726	Os.2858.1.S1_at	0.283204	Os.27140.1.S1_a_at	2.23949	Os.15854.1.S1_at	2.52684	Os.35279.1.S1_at	2.41955	Os.3399.1.S1_at	0.0638228
Os.22277.1.S1_at	0.468451	Os.52395.1.S1_x_at	5.21539	Os.19740.1.S2_at	5.63705	Os.37064.1.S1_at	9.25103	Os.15026.1.S1_at	2.35606	Os.2987.3.S1_x_at	2.72883	Os.27218.1.A1_at	2.7558	Os.16030.1.S1_at	2.26454	Os.36647.1.S1_at	0.318007	Os.35061.2.S1_x_at	2.7405
Os.22312.3.A1_a_at	2.29724	Os.52659.1.S1_at	3.47051	Os.19861.1.S1_at	0.441364	Os.3729.1.S1_at	2.27879	Os.15198.1.S1_at	2.13358	Os.30269.1.S1_at	2.06544	Os.27288.1.S1_at	2.01291	Os.16030.1.S1_x_at	2.27824	Os.36647.1.S1_x_at	0.321698	Os.35218.1.S1_at	2.09511
Os.22840.1.A1_at	0.334229	Os.52814.1.S1_at	2.21666	Os.20187.1.S1_at	2.59239	Os.37729.1.S1_s_at	2.14802	Os.15247.1.S1_s_at	2.35074	Os.32108.1.S1_s_at	0.268495	Os.27431.1.A1_at	0.422519	Os.16037.1.S1_at	0.221359	Os.37064.1.S1_at	8.61245	Os.35218.2.S1_x_at	2.2852
Os.23096.1.S1_at	0.363755	Os.53055.1.S1_at	39.5956	Os.20187.2.S1_at	2.08695	Os.38152.1.S1_at	2.05911	Os.15537.1.S1_at	6.74162	Os.33218.1.S1_at	4.37923	Os.27483.1.S1_at	0.398727	Os.16043.1.S1_at	2.46062	Os.37565.2.S1_at	0.368374	Os.35279.1.S1_at	2.54422
Os.23207.1.S1_at	0.319746	Os.53304.1.S1_at	23.7472	Os.20548.1.S1_at	0.441282	Os.38282.1.S1_at	2.1701	Os.15557.1.S1_at	3.55272	Os.3399.1.S1_at	0.0812952	Os.27509.1.S1_at	0.476341	Os.16140.1.S1_at	3.84511	Os.37718.1.S1_at	0.436993	Os.36647.1.S1_at	0.324688
Os.2355.1.S1_at	0.332938	Os.53771.1.A2_at	4.15213	Os.20602.2.S1_x_at	3.26108	Os.38764.1.S1_x_at	2.05535	Os.15573.1.A1_s_at	2.09492	Os.35061.2.S1_x_at	3.91876	Os.27557.1.S1_at	2.24963	Os.16365.1.S1_at	2.29282	Os.40398.1.S1_s_at	0.28136	Os.36647.1.S1_x_at	0.347941
Os.24970.1.A1_at	3.93013	Os.53868.1.S1_s_at	0.251128	Os.20851.1.A1_at	2.04375	Os.43896.1.S1_at	2.27332	Os.15633.1.S1_at	2.05328	Os.35203.1.S1_at	2.09853	Os.27767.1.A1_s_at	0.334078	Os.16903.1.A1_at	2.09126	Os.40404.1.S1_s_at	0.35218	Os.37051.1.S1_at	3.19089
Os.25983.1.S2_at	0.455696	Os.53944.1.A1_s_at	16.0421	Os.21058.1.S1_s_at	0.349279	Os.44418.1.S1_at	2.07993	Os.15633.1.S2_at	2.57022	Os.35218.1.S1_at	2.39137	Os.27778.2.S1_at	2	Os.17014.1.S1_at	0.480753	Os.4159.1.S1_at	0.488577	Os.37064.1.S1_at	9.56745
Os.26054.1.S1_s_at	0.424324	Os.54295.1.S1_at	21.5078	Os.21410.1.S1_at	3.17779	Os.44418.2.S1_at	4.06689	Os.15688.2.S1_x_at	2.00957	Os.35218.2.S1_x_at	2.2948	Os.27789.1.A1_at	0.299487	Os.17052.1.S1_s_at	59.7792	Os.43417.1.S1_at	2.18835	Os.37718.1.S1_at	0.483755
Os.26430.1.A1_at	32.5075	Os.54681.1.S1_at	8.10706	Os.21410.2.S1_x_at	2.83726	Os.45924.1.S1_at	0.202347	Os.15854.1.S1_at	5.09509	Os.35279.1.S1_at	3.06225	Os.27804.1.S1_at	0.388354	Os.17076.1.S1_at	2.39959	Os.44418.2.S1_at	4.12186	Os.418.1.S1_at	2.26929
Os.26687.1.S1_at	0.400326	Os.55113.1.S1_at	0.227907	Os.22076.1.S1_a_at	0.446581	Os.45924.1.S1_x_at	0.37868	Os.15938.1.S1_at	4.55775	Os.35510.1.S1_at	0.110935	Os.27868.1.A1_s_at	2.24233	Os.172.1.S1_a_at	0.481657	Os.45924.1.S1_at	0.265988	Os.42784.1.S1_at	2.40344
Os.26792.1.S1_at	11.8176	Os.5526.1.S1_at	2.30313	Os.2237.1.S1_at	2.30676	Os.46006.1.S1_at	3.32519	Os.16037.1.S1_at	0.299597	Os.36162.1.S1_s_at	0.304303	Os.28282.1.S1_at	2.45398	Os.17474.1.A1_at	0.462672	Os.45924.1.S1_x_at	0.409399	Os.44418.2.S1_at	3.36192
Os.26802.1.S1_at	0.395976	Os.56018.1.S1_at	0.372985	Os.23087.1.S1_at	2.33745	Os.46056.1.S1_at	0.279047	Os.16043.1.S1_at	2.72241	Os.36647.1.S1_at	0.366057	Os.28282.2.S1_x_at	3.42556	Os.17479.1.S1_at	0.343124	Os.46006.1.S1_at	2.75135	Os.45924.1.S1_at	0.28013
Os.26884.1.S1_a_at	0.459889	Os.5633.1.S1_at	0.305146	Os.23096.1.S1_at	0.25196	Os.46162.1.S1_at	3.3178	Os.16140.1.S1_at	3.59379	Os.36647.1.S1_x_at	0.332389	Os.32714.1.S1_at	2.73174	Os.17486.1.S1_at	0.435581	Os.46056.1.S1_at	0.201886	Os.45924.1.S1_x_at	0.401881
Os.26975.1.A1_at	0.487721	Os.57435.1.S1_x_at	9.8335	Os.23215.1.S1_at	2.36194	Os.4644.1.S1_at	0.434056	Os.16164.1.S1_at	3.69233	Os.36995.1.S1_at	0.285223	Os.33218.1.S1_at	2.69307	Os.17520.1.S1_at	2.06462	Os.46162.1.S1_at	2.10799	Os.45971.1.S1_x_at	0.48039
Os.27061.2.A1_x_at	0.0591219	Os.6083.1.S1_at	2.33802	Os.23300.1.S1_at	2.37671	Os.4683.3.S1_at	2.07195	Os.16327.1.S1_at	2.86158	Os.37006.1.S1_at	0.340418	Os.3399.1.S1_at	0.106861	Os.17536.1.S1_at	2.6999	Os.47371.1.S1_at	8.61509	Os.46006.1.S1_at	2.35606
Os.27227.1.S1_at	0.350321	Os.6148.1.S1_at	21.7809	Os.2364.1.S1_at	3.21323	Os.46857.1.S1_at	2.05719	Os.16453.1.S1_at	2.60186	Os.37064.1.S1_at	9.20941	Os.35061.1.S1_at	2.1415	Os.17677.1.S1_at	0.234514	Os.49250.1.S1_at	12.2289	Os.46056.1.S1_at	0.176993
Os.27288.1.S1_at	2.08114	Os.6227.1.S1_at	5.78247	Os.23770.1.A1_s_at	2.10938	Os.47371.1.S1_at	6.73225	Os.16532.1.S1_at	3.18691	Os.37729.1.S1_s_at	2.49081	Os.35061.2.S1_x_at	3.41954	Os.17697.1.A1_at	0.139874	Os.49252.1.S1_x_at	2.9972	Os.46541.1.S1_at	0.484477
Os.27484.1.S1_at	0.248265	Os.6227.2.S1_at	7.36608	Os.24753.1.S1_at	2.58208	Os.47745.1.S1_at	0.47794	Os.16922.1.S1_at	2.06147	Os.38856.1.A1_s_at	0.4358	Os.35218.1.S1_at	2.00967	Os.17722.1.S1_at	0.193542	Os.49485.1.S1_at	0.46597	Os.47371.1.S1_at	3.22252
Os.27703.1.S1_a_at	5.98782	Os.6268.1.S1_at	4.64289	Os.24865.1.A1_at	2.03771	Os.48582.1.A1_at	2.25075	Os.170.3.S1_at	2.26344	Os.39066.1.S1_at	0.435445	Os.35218.2.S1_x_at	2.10822	Os.17761.1.S1_a_at	0.496624	Os.49507.1.S1_at	0.379844	Os.48053.1.A1_at	0.497736
Os.27703.1.S1_s_at	7.91905	Os.6315.1.S1_at	0.421059	Os.24970.1.A1_at	3.22299	Os.48582.1.A1_s_at	2.07826	Os.17052.1.S1_s_at	55.4142	Os.40398.1.S1_s_at	0.178909	Os.35279.1.S1_at	2.39548	Os.18023.1.S1_at	0.306096	Os.49826.1.S1_at	0.207466	Os.48582.1.A1_at	2.25726
Os.27778.2.S1_at	2.50792	Os.6863.1.S1_at	0.118377	Os.25411.1.A1_at	0.45257	Os.49250.1.S1_at	9.84977	Os.17112.1.S1_at	2.78824	Os.40404.1.S1_s_at	0.291047	Os.36647.1.S1_at	0.437467	Os.19031.1.A1_at	0.21503	Os.49833.1.S2_at	4.7953	Os.48582.1.A1_s_at	2.04069
Os.27778.3.S1_x_at	2.56197	Os.6863.1.S1_s_at	0.166912	Os.26430.1.A1_at	55.5749	Os.49580.1.S1_at	0.414301	Os.172.1.S1_a_at	7.45281	Os.43417.1.S1_at	2.3224	Os.36647.1.S1_x_at	0.474831	Os.19375.1.S1_at	0.467341	Os.50429.1.S1_at	3.13369	Os.49030.1.A1_s_at	2.11783
Os.27807.1.S1_at	0.316669	Os.7128.1.S1_at	0.467281	Os.26820.1.A1_at	3.05603	Os.49833.1.S2_at	5.97939	Os.17323.2.S1_at	4.3732	Os.4416.1.S1_at	2.65898	Os.37064.1.S1_at	8.72536	Os.19401.1.S1_at	0.385942	Os.51241.1.S1_at	2.30317	Os.49250.1.S1_at	13.923
Os.28282.2.S1_s_at	2.15546	Os.7187.1.S1_at	0.421981	Os.26820.1.A1_s_at	3.54674	Os.50394.1.S1_at	0.183259	Os.17356.1.A1_a_at	2.1189	Os.44418.2.S1_at	4.8104	Os.37718.1.S1_at	0.499777	Os.19861.1.S1_at	0.363445	Os.51502.1.S1_at	5.88752	Os.49252.1.S1_x_at	2.83122
Os.28301.1.S2_at	2.66056	Os.7189.1.S1_at	3.03341	Os.27061.2.A1_x_at	0.120925	Os.5045.1.S1_at	2.25509	Os.175.1.S1_at	0.313158	Os.45924.1.S1_at	0.172398	Os.38764.1.S1_x_at	2.42795	Os.2010.1.S1_at	2.49429	Os.51690.1.S1_at	2.60847	Os.49485.1.S1_at	0.39384
Os.30059.1.S1_at	0.392214	Os.7595.1.S1_at	0.403967	Os.27288.1.S1_at	2.56393	Os.50896.1.S1_at	0.462875	Os.17506.1.S1_at	2.32412	Os.45924.1.S1_x_at	0.357094	Os.44418.2.S1_at	3.48728	Os.20206.1.S1_at	0.479625	Os.51926.1.S1_at	2.93875	Os.49507.1.S1_at	0.467644
Os.30568.1.S1_at	0.295548	Os.7756.2.S1_at	0.473627	Os.27393.1.S1_s_at	2.44127	Os.51502.1.S1_at	5.98154	Os.17659.1.S1_at	2.17898	Os.46056.1.S1_at	0.272268	Os.45173.1.S1_x_at	2.14182	Os.20404.1.S1_at	2.34829	Os.52252.1.S1_at	0.485003	Os.49826.1.S1_at	0.168723
Os.31171.1.S1_at	0.478439	Os.7756.2.S1_x_at	0.45819	Os.27524.2.S1_at	2.33084	Os.51579.1.S1_at	2.85568	Os.17916.1.S1_at	0.301109	Os.46162.1.S1_at	5.08718	Os.45902.1.A1_x_at	2.69149	Os.20531.1.S1_at	2.2584	Os.52261.1.S1_at	0.463544	Os.49833.1.S2_at	2.82436
Os.31521.1.S1_at	0.133967	Os.7935.1.S1_at	8.98507	Os.27660.1.S1_at	0.410508	Os.51629.1.S1_at	0.415383	Os.17918.1.S1_at	2.30879	Os.4644.1.S1_at	0.316942	Os.45924.1.S1_at	0.273219	Os.20548.1.S1_at	0.316595	Os.52395.1.S1_at	10.8852	Os.50394.1.S1_at	0.207995
Os.32366.1.S1_at	0.140724	Os.7935.1.S1_x_at	4.58783	Os.27696.1.S1_at	2.04342	Os.51690.1.S1_at	2.22546	Os.17921.1.S1_at	0.432782	Os.4652.1.S1_at	0.386619	Os.45924.1.S1_x_at	0.482129	Os.20572.2.S1_at	0.457201	Os.52395.1.S1_x_at	7.64356	Os.50429.1.S1_at	2.39426
Os.32454.1.S1_at	2.85736	Os.8101.1.S1_at	4.96871	Os.27778.2.S1_at	2.63685	Os.51718.1.S1_at	2.48979	Os.18023.1.S1_at	0.40862	Os.4666.1.S1_at	0.265022	Os.46006.1.S1_at	2.23176	Os.20775.1.S1_at	0.484216	Os.52617.1.S1_at	2.66622	Os.50982.1.S1_at	4.78625
Os.32602.1.S1_at	0.180139	Os.8475.2.S1_at	0.491959	Os.27778.3.S1_x_at	2.26901	Os.51791.1.S1_at	0.396643	Os.18064.1.S1_at	28.5016	Os.4683.2.S1_at	0.187817	Os.46056.1.S1_at	0.156044	Os.20885.1.S1_at	0.49146	Os.52622.1.S1_at	2.49773	Os.51241.1.S1_at	2.24174
Os.33661.1.S1_at	3.35292	Os.9067.1.S1_at	2.08527	Os.27875.1.S1_at	5.08706	Os.51926.1.S1_at	2.34311	Os.18078.1.S1_at	6.43755	Os.47371.1.S1_at	2.33769	Os.46162.1.S1_at	2.07527	Os.21058.1.S1_s_at	0.445614	Os.52814.1.S1_at	3.57428	Os.51502.1.S1_at	6.75263
Os.3388.2.S1_a_at	0.400527	Os.9446.1.S1_at	3.77283	Os.27926.1.A1_s_at	2.18767	Os.52173.1.S1_at	3.40734	Os.1818.1.S1_at	2.26454	Os.47761.1.S1_at	2.01597	Os.46577.1.S1_at	0.490047	Os.21278.1.S1_at	18.8836	Os.53055.1.S1_at	35.9234	Os.51690.1.S1_at	2.63741
Os.3399.1.S1_at	0.175773	Os.9823.1.S1_at	0.249179	Os.28282.1.S1_at	3.65291	Os.52395.1.S1_at	12.6677	Os.18299.1.S1_at	2.08365	Os.48582.1.A1_at	2.25292	Os.46610.1.S1_x_at	2.62949	Os.21300.2.S1_at	2.32846	Os.53304.1.S1_at	72.5097	Os.51926.1.S1_at	2.28044
Os.35061.2.S1_x_at	3.44129	Os.9825.1.S1_at	0.472136	Os.28282.2.S1_x_at	2.17203	Os.52617.1.S1_at	2.79988	Os.18462.1.S1_at	2.07507	Os.49225.1.S2_at	8.21154	Os.46777.1.S1_at	0.488984	Os.21345.1.S1_at	2.2991	Os.53493.1.S1_at	0.296055	Os.52395.1.S1_at	13.6526
Os.35218.1.S1_at	2.03623	OsAffx.10442.1.S1_s_at	2.22177	Os.2954.1.S1_at	2.12333	Os.52622.1.S1_at	2.58677	Os.18511.1.S1_at	2.50277	Os.49250.1.S1_at	8.43274	Os.47371.1.S1_at	6.64302	Os.2211.1.S1_at	0.450718	Os.53728.1.S1_at	2.4132	Os.52395.1.S1_x_at	9.14425
Os.35919.1.S1_s_at	2.20302	OsAffx.13763.1.S1_at	2.20161	Os.31636.1.S1_at	2.35824	Os.53055.1.S1_at	36.9555	Os.18583.2.S1_x_at	2.03553	Os.49466.1.S1_at	2.15457	Os.49059.1.A1_at	2.16545	Os.2219.1.S1_at	0.336063	Os.53771.1.A2_at	4.67275	Os.52617.1.S1_at	2.71435
Os.36767.1.S1_at	0.488252	OsAffx.17038.1.S1_at	11.7013	Os.32366.1.S1_at	0.409429	Os.53304.1.S1_at	48.1963	Os.18595.1.A1_at	3.66655	Os.49826.1.S1_at	0.427282	Os.49250.1.S1_at	12.319	Os.22569.1.S1_at	2.18745	Os.53786.1.S1_at	2.93362	Os.52622.1.S1_at	2.50152
Os.37062.1.S1_at	0.221305	OsAffx.19104.1.S1_at	2.33458	Os.32454.1.S1_at	3.3726	Os.53493.1.S1_at	0.363221	Os.18847.1.S1_at	2.35017	Os.49833.1.S2_at	4.06461	Os.49252.1.S1_x_at	2.90599	Os.22839.1.S1_at	0.478573	Os.53944.1.A1_s_at	10.4156	Os.52814.1.S1_at	2.98514
Os.37064.1.S1_at	13.5197	OsAffx.19108.1.S1_at	9.06109	Os.32770.1.S1_at	0.261504	Os.53542.1.S1_at	0.463831	Os.18981.1.S1_at	2.711	Os.50394.1.S1_at	0.217808	Os.49507.1.S1_at	0.407874	Os.22839.1.S2_at	0.351214	Os.54257.1.S1_at	2.28374	Os.53055.1.S1_at	45.8866
Os.37571.1.S1_at	0.297331	OsAffx.19108.1.S1_x_at	3.12464	Os.3399.1.S1_at	0.106215	Os.53771.1.A2_at	3.89456	Os.18981.1.S1_x_at	2.37436	Os.50825.1.S1_s_at	0.379311	Os.49826.1.S1_at	0.213336	Os.23096.1.S1_at	0.123432	Os.54295.1.S1_at	20.7836	Os.53304.1.S1_at	65.6524
Os.37621.3.S1_at	0.201854	OsAffx.19181.1.S1_at	0.27435	Os.35061.2.S1_x_at	3.45404	Os.53868.1.S1_s_at	0.207143	Os.18989.1.S1_at	3.01828	Os.51502.1.S1_at	8.45932	Os.49833.1.S2_at	4.22108	Os.2320.1.S1_at	0.165453	Os.54681.1.S1_at	11.9426	Os.53493.1.S1_at	0.490463
Os.37909.1.S1_at	2.46063	OsAffx.19388.1.S1_s_at	4.27218	Os.35203.1.S1_at	3.31616	Os.53944.1.A1_s_at	13.045	Os.19130.1.S1_at	4.87246	Os.51690.1.S1_at	2.00166	Os.50429.1.S1_at	2.40217	Os.2321.1.S1_at	0.132319	Os.55637.1.S1_at	4.11073	Os.53511.1.S1_at	2.01741
Os.3808.2.S1_x_at	0.187649	OsAffx.22999.1.S1_at	2.90282	Os.35218.1.S1_at	2.52715	Os.54295.1.S1_at	17.7436	Os.19172.1.S1_at	0.461433	Os.51791.1.S1_at	0.117214	Os.51502.1.S1_at	7.69539	Os.2348.1.S1_a_at	4.19965	Os.56075.1.S1_at	3.24589	Os.53696.1.S1_at	0.308767
Os.3808.4.S1_x_at	0.053945	OsAffx.23661.1.S1_at	0.0912296	Os.35218.2.S1_x_at	2.59565	Os.54346.2.S1_at	2.03045	Os.19385.1.S1_at	2.565	Os.52395.1.S1_at	10.6521	Os.51690.1.S1_at	2.63393	Os.2348.1.S1_at	3.62268	Os.5633.1.S1_at	0.350684	Os.53771.1.A1_at	2.11269
Os.38152.1.S1_at	2.27065	OsAffx.24492.1.S1_at	2.77082	Os.35433.1.S1_at	0.379919	Os.54413.1.S1_at	0.432344	Os.19472.1.S1_at	2.53004	Os.52438.1.S1_at	0.46074	Os.51926.1.S1_at	2.36189	Os.2348.2.S1_x_at	4.52785	Os.57435.1.S1_x_at	7.31281	Os.53771.1.A2_at	3.54064
Os.38236.1.S1_at	0.351706	OsAffx.24560.1.S1_s_at	0.210987	Os.36278.1.S1_x_at	0.438248	Os.54454.1.S1_at	2.26245	Os.19547.1.S1_at	2.93413	Os.52617.1.S1_at	2.39929	Os.52205.1.S1_at	2.16272	Os.23557.1.A1_at	0.184341	Os.57569.2.A1_s_at	0.248373	Os.53786.1.S1_at	2.5159
Os.38282.1.S1_at	2.17806	OsAffx.26276.1.S1_at	0.204708	Os.37062.1.S1_at	0.472111	Os.54691.1.S1_x_at	2.44339	Os.19740.1.S2_at	6.33809	Os.52622.1.S1_at	2.547	Os.52252.1.S1_at	0.487316	Os.23606.1.S1_at	0.451237	Os.5905.1.S1_at	0.481767	Os.53875.1.S1_at	2.05506
Os.38806.1.A1_x_at	0.37247	OsAffx.26736.1.S1_at	4.10196	Os.37064.1.S1_at	11.8812	Os.55113.1.S1_at	0.261866	Os.20206.1.S1_at	2.30224	Os.52814.1.S1_at	2.99846	Os.52395.1.S1_at	11.521	Os.23635.1.S1_at	0.443811	Os.6125.1.S1_at	0.467999	Os.53944.1.A1_s_at	10.9763
Os.40428.1.S1_at	0.332476	OsAffx.27132.1.S1_at	7.47159	Os.37644.1.S1_at	0.436374	Os.5526.1.S1_at	2.37157	Os.20335.1.S1_at	2.11372	Os.52820.1.S1_at	2.34386	Os.52395.1.S1_x_at	7.70847	Os.24041.1.A1_at	3.7953	Os.6148.1.S1_at	30.8346	Os.54257.1.S1_at	2.44185
Os.406.1.S1_a_at	0.347545	OsAffx.27382.1.S1_at	2.60704	Os.37717.1.A2_s_at	2.03915	Os.55637.1.S1_at	2.82886	Os.20501.1.S1_at	2.34863	Os.53055.1.S1_at	37.7305	Os.52622.1.S1_at	2.59833	Os.24050.1.S1_at	2.03445	Os.6227.1.S1_at	12.5075	Os.54295.1.S1_at	17.2827
Os.4416.1.S1_at	0.471672	OsAffx.27843.1.S1_at	2.41304	Os.38060.1.S1_a_at	2.37063	Os.55645.1.S1_at	2.0199	Os.20504.1.A1_at	3.07851	Os.53304.1.S1_at	43.0737	Os.52814.1.S1_at	3.20436	Os.24865.1.A1_at	0.261124	Os.6227.2.S1_at	37.4406	Os.54681.1.S1_at	14.5901
Os.44418.2.S1_at	4.6794	OsAffx.30041.1.S1_at	4.06103	Os.38060.2.S1_x_at	2.18311	Os.56075.1.S1_at	2.91768	Os.20548.1.S1_at	2.20107	Os.53403.1.S1_s_at	0.463044	Os.53055.1.S1_at	34.1282	Os.24911.1.S1_at	2.10378	Os.6227.2.S1_x_at	31.4653	Os.55402.1.S1_at	0.359491
Os.4555.1.S1_at	0.406599	OsAffx.31243.1.S1_at	17.5359	Os.38208.1.S1_at	2.05787	Os.5633.1.S1_at	0.425891	Os.20602.2.S1_x_at	19.9519	Os.53493.1.S1_at	0.364471	Os.53304.1.S1_at	64.5191	Os.24970.1.A1_at	2.38225	Os.6268.1.S1_at	4.77308	Os.55637.1.S1_at	3.80567
Os.45924.1.S1_at	0.201577	OsAffx.31250.1.S1_at	2.92362	Os.38282.1.S1_at	2.97328	Os.5680.1.S1_at	2.02085	Os.20851.1.A1_at	2.48806	Os.53771.1.A2_at	3.59897	Os.53493.1.S1_at	0.452666	Os.24993.1.A1_s_at	2.08156	Os.6389.1.S1_at	2.8602	Os.56075.1.S1_at	3.05813
Os.45924.1.S1_x_at	0.367744	OsAffx.31869.1.S1_at	2.83903	Os.42421.1.S1_at	0.473216	Os.57295.1.S1_at	2.04479	Os.20936.1.S1_a_at	2.70331	Os.53786.1.S1_at	2.58997	Os.53511.1.S1_at	2.01264	Os.25651.1.S1_at	2.19522	Os.6863.1.S1_at	0.264659	Os.5633.1.S1_at	0.430142
Os.45991.1.S1_x_at	0.402432	OsAffx.5209.1.S1_at	2.67103	Os.42784.1.S1_at	2.36459	Os.57435.1.S1_x_at	6.41005	Os.21058.1.S1_s_at	0.495177	Os.53868.1.S1_s_at	0.217862	Os.53614.1.S1_at	2.15512	Os.26430.1.A1_at	21.3165	Os.7108.1.S1_at	0.438402	Os.57435.1.S1_x_at	6.57135
Os.46006.1.S1_at	2.31689	OsAffx.8923.1.S1_at	3.67692	Os.43491.1.S1_x_at	2.17593	Os.6083.1.S1_at	2.98947	Os.21278.1.S1_at	15.1939	Os.53875.1.S1_at	0.425448	Os.53696.1.S1_at	0.398073	Os.26483.1.S1_at	0.490065	Os.7128.1.S1_at	2.42117	Os.57569.2.A1_s_at	0.407316
Os.46162.1.S1_at	3.92976			Os.4404.1.S1_s_at	2.06848	Os.6148.1.S1_at	31.9124	Os.21345.1.S1_at	2.54035	Os.53944.1.A1_s_at	13.4561	Os.53728.1.S1_at	2.29017	Os.26687.1.S1_at	0.475179	Os.7505.1.S1_at	3.1329	Os.5905.1.S1_at	0.460242
Os.46627.1.S1_at	0.30157			Os.45924.1.S1_at	0.214067	Os.6227.1.S1_at	18.8515	Os.22000.1.S1_at	2.41201	Os.54257.1.S1_at	2.26597	Os.53771.1.A1_at	2.1336	Os.26792.1.S1_at	5.38918	Os.7595.1.S1_at	0.163343	Os.6083.1.S1_at	3.3134
Os.46849.1.S1_at	0.211014			Os.45924.1.S1_x_at	0.371296	Os.6227.2.S1_at	30.085	Os.22277.1.S1_at	12.8422	Os.54295.1.S1_at	20.8267	Os.53771.1.A2_at	4.55452	Os.26852.1.A1_at	2.42662	Os.7935.1.S1_at	10.2307	Os.6148.1.S1_at	35.0741
Os.46872.1.S1_at	6.3133			Os.46006.1.S1_at	2.10771	Os.6227.2.S1_x_at	24.0741	Os.22594.1.S1_at	2.28639	Os.54413.1.S1_at	0.315977	Os.53786.1.S1_at	2.16798	Os.26879.1.S1_at	2.24704	Os.7935.1.S1_x_at	6.59692	Os.6227.1.S1_at	10.1299
Os.46924.1.S1_at	2.00581			Os.46162.1.S1_at	9.39303	Os.6268.1.S1_at	4.86277	Os.23096.1.S1_at	0.169023	Os.54471.1.S1_at	0.404651	Os.53868.1.S1_s_at	0.333368	Os.26886.1.S1_x_at	2.01232	Os.7935.2.S1_x_at	4.43045	Os.6227.2.S1_at	28.8057
Os.4695.1.S1_s_at	0.473668			Os.46328.1.S1_at	0.445785	Os.6315.1.S1_at	0.361453	Os.23156.1.S1_at	2.06671	Os.55637.1.S1_at	3.03794	Os.53944.1.A1_s_at	12.169	Os.26888.1.A1_at	0.386997	Os.7991.1.S1_at	2.08586	Os.6227.2.S1_x_at	25.5166
Os.47371.1.S1_at	4.80652			Os.46328.1.S1_x_at	0.452461	Os.6322.1.S1_at	0.414318	Os.23174.1.S1_at	2.38893	Os.55638.1.S1_at	2.34804	Os.54257.1.S1_at	2.56002	Os.26888.1.A1_s_at	0.481412	Os.8098.1.S1_at	2.90125	Os.6268.1.S1_at	4.37546
Os.47381.2.S1_at	2.50289			Os.46602.1.S1_at	0.400446	Os.6389.1.S1_at	3.18722	Os.23206.1.S1_at	0.483195	Os.56075.1.S1_at	3.43304	Os.54295.1.S1_at	18.2691	Os.26900.1.A1_at	0.279686	Os.9446.1.S1_at	3.86962	Os.7108.1.S1_at	0.400812
Os.47625.1.A1_s_at	2.56278			Os.46613.1.S1_s_at	2.02547	Os.6592.1.S1_a_at	0.359039	Os.23468.1.A1_at	2.2329	Os.5633.1.S1_at	0.433072	Os.54430.1.S1_at	0.362008	Os.26975.1.A1_at	0.0660949	Os.9823.1.S1_at	0.180246	Os.7128.1.S1_at	2.14849
Os.4773.1.S1_at	0.235999			Os.46849.1.S1_at	0.489457	Os.6863.1.S1_at	3.11325	Os.2348.1.S1_a_at	2.82633	Os.5680.1.S1_at	2.12732	Os.54681.1.S1_at	11.5135	Os.27035.2.S1_s_at	0.346378	OsAffx.10442.1.S1_s_at	2.07208	Os.7187.1.S1_at	0.470975
Os.48582.1.A1_at	2.75621			Os.4700.1.S1_at	2.54208	Os.6863.1.S1_s_at	2.56395	Os.2348.1.S1_at	2.49571	Os.57435.1.S1_x_at	5.01925	Os.54691.1.S1_x_at	4.02118	Os.27036.1.S1_at	0.480735	OsAffx.10442.2.S1_at	2.10061	Os.7505.1.S1_at	2.08775
Os.48582.1.A1_s_at	2.02425			Os.47310.1.S1_at	0.400639	Os.6976.1.S1_s_at	0.495439	Os.2348.2.S1_x_at	2.92624	Os.6042.1.S1_at	0.21967	Os.5486.1.S1_at	0.431716	Os.27053.3.A1_s_at	0.320659	OsAffx.13902.1.S1_at	0.360545	Os.7582.1.S1_at	2.13228
Os.48784.1.S1_at	2.19099			Os.47722.1.S1_at	2.03091	Os.7187.1.S1_at	0.279722	Os.23606.1.S1_at	2.48844	Os.6083.1.S1_at	2.20481	Os.55637.1.S1_at	5.07225	Os.27061.2.A1_x_at	0.0186111	OsAffx.19108.1.S1_at	11.2728	Os.7595.1.S1_at	0.196945
Os.48915.1.S1_at	0.475996			Os.48024.1.A1_at	2.0523	Os.7582.1.S1_at	2.32839	Os.24970.1.A1_at	4.09481	Os.609.3.S1_a_at	2.05669	Os.5601.1.S1_at	2.16793	Os.27140.1.S1_a_at	2.16191	OsAffx.19108.1.S1_x_at	3.85032	Os.7935.1.S1_at	8.85918
Os.49250.1.S1_at	10.8376			Os.48074.1.A1_at	0.430675	Os.7595.1.S1_at	0.343725	Os.25128.1.S1_at	2.52538	Os.6148.1.S1_at	39.7357	Os.56075.1.S1_at	2.95049	Os.27232.1.S1_at	0.377794	OsAffx.19388.1.S1_s_at	3.78122	Os.7935.1.S1_x_at	6.45125
Os.49265.1.S2_a_at	3.39522			Os.48725.1.S1_at	0.451451	Os.7935.1.S1_at	8.81797	Os.25266.1.S1_at	2.86257	Os.6165.1.S1_a_at	2.07025	Os.5633.1.S1_at	0.362225	Os.27382.2.S1_at	0.303705	OsAffx.22999.1.S1_at	12.6848	Os.7935.2.S1_x_at	4.20733
Os.49529.1.S1_at	0.452673			Os.49112.1.S1_at	0.414356	Os.7935.1.S1_x_at	5.49112	Os.25409.1.S1_at	3.10555	Os.6227.1.S1_at	18.6867	Os.57435.1.S1_x_at	7.15371	Os.27431.1.A1_at	0.287742	OsAffx.23661.1.S1_at	0.101218	Os.8098.1.S1_at	2.12577
Os.49583.1.S1_at	0.31557			Os.49250.1.S1_at	6.27887	Os.7935.2.S1_x_at	2.58094	Os.25409.1.S1_x_at	7.29227	Os.6227.2.S1_at	37.4783	Os.57569.2.A1_s_at	0.266445	Os.27474.1.S1_at	2.09632	OsAffx.24280.2.S1_at	2.05846	Os.8256.1.S1_at	0.474557
Os.49591.1.S1_at	0.273365			Os.49271.1.S1_at	2.0002	Os.820.1.S1_s_at	0.32554	Os.25621.2.S1_at	2.20088	Os.6227.2.S1_x_at	29.4829	Os.5905.1.S1_at	0.360295	Os.27483.1.S1_at	0.18907	OsAffx.24492.1.S1_at	3.17113	Os.9382.1.S1_at	2.05013
Os.49787.1.S1_at	0.421666			Os.49281.1.S1_s_at	2.03754	Os.9303.1.S1_at	0.370736	Os.25740.1.S1_at	3.36517	Os.6268.1.S1_at	3.60666	Os.6083.1.S1_at	2.20464	Os.27509.1.S1_at	0.386224	OsAffx.24560.1.S1_s_at	0.180723	Os.9446.1.S1_at	3.86597
Os.49833.1.S2_at	7.77158			Os.49446.1.S1_at	2.30323	Os.9446.1.S1_at	4.01226	Os.26079.1.S1_at	2.10727	Os.6315.1.S1_at	0.258254	Os.6148.1.S1_at	35.7419	Os.27557.1.S1_at	2.39289	OsAffx.26276.1.S1_at	0.338932	Os.9823.1.S1_at	0.271317
Os.49999.1.S1_x_at	0.312328			Os.49485.1.S1_at	0.333321	Os.9660.1.S1_at	0.346416	Os.2612.1.S1_at	0.417468	Os.6389.1.S1_at	2.69393	Os.6165.1.S1_a_at	2.60871	Os.27559.1.S1_at	0.198849	OsAffx.26736.1.S1_at	16.7168	Os.9905.1.S1_at	0.437484
Os.50015.1.S1_at	0.351899			Os.49833.1.S2_at	3.52263	Os.9823.1.S1_at	0.174514	Os.26430.1.A1_at	16.1728	Os.6786.1.S1_a_at	0.331233	Os.6227.1.S1_at	12.4089	Os.27591.1.A1_at	2.1084	OsAffx.27382.1.S1_at	4.77749	OsAffx.10442.1.S1_s_at	2.60511
Os.50053.1.A1_at	0.478179			Os.50015.1.S1_at	0.482609	OsAffx.10442.1.S1_s_at	2.89868	Os.26472.1.S1_at	2.06936	Os.68.1.S1_at	0.163035	Os.6227.2.S1_at	39.3946	Os.27660.1.S1_at	0.431118	OsAffx.2786.1.S1_at	3.1877	OsAffx.14656.1.S1_at	2.02321
Os.50108.1.S1_at	0.235765			Os.50108.1.S1_at	0.353957	OsAffx.10442.2.S1_at	2.64518	Os.26494.1.S1_at	0.424244	Os.7126.1.S1_at	0.415389	Os.6227.2.S1_x_at	28.646	Os.27767.1.A1_s_at	0.190796	OsAffx.28932.1.S1_at	0.33249	OsAffx.19108.1.S1_at	12.0449
Os.50129.1.S1_at	2.3382			Os.5044.1.S1_at	0.42629	OsAffx.19108.1.S1_at	12.4979	Os.26687.1.S1_at	10.0136	Os.7170.2.A1_at	0.206455	Os.6268.1.S1_at	5.22509	Os.27789.1.A1_at	0.141967	OsAffx.30125.1.S1_at	0.443407	OsAffx.19108.1.S1_x_at	3.66691
Os.50249.1.S1_x_at	0.49141			Os.51345.1.S1_at	0.425771	OsAffx.19108.1.S1_x_at	3.68844	Os.26792.1.S1_at	6.58365	Os.7582.1.S1_at	2.31688	Os.6389.1.S1_at	5.26423	Os.27799.1.S1_at	0.335612	OsAffx.31243.1.S1_at	18.459	OsAffx.19388.1.S1_s_at	3.96338
Os.5044.1.S1_at	0.238831			Os.51369.1.S1_at	0.49621	OsAffx.19181.1.S1_at	0.373151	Os.2694.1.S1_at	6.35614	Os.7595.1.S1_at	0.18207	Os.6790.1.S1_at	0.414005	Os.27804.1.S1_at	0.337605	OsAffx.31250.1.S1_at	3.63476	OsAffx.22999.1.S1_at	5.09934
Os.50496.1.S1_at	2.25381			Os.51502.1.S1_at	8.62093	OsAffx.19388.1.S1_s_at	5.51526	Os.27061.2.A1_x_at	0.0188605	Os.7935.1.S1_at	10.5213	Os.6901.1.S1_at	2.6141	Os.27807.1.S1_at	0.477981	OsAffx.32170.1.S1_at	2.08778	OsAffx.23661.1.S1_at	0.0846383
Os.5087.1.S1_at	2.25112			Os.51506.1.S1_at	0.473115	OsAffx.20681.1.S1_s_at	0.49267	Os.27138.1.S1_at	7.05441	Os.7935.1.S1_x_at	7.64894	Os.7108.1.S1_at	0.262607	Os.27868.1.A1_s_at	3.25563	OsAffx.5209.1.S1_at	2.59618	OsAffx.24280.2.S1_at	2.0986
Os.51241.1.S1_at	4.18262			Os.51546.1.S1_at	0.454985	OsAffx.22610.1.S1_at	0.473478	Os.27140.1.S1_a_at	3.02156	Os.7935.2.S1_x_at	2.71999	Os.7505.1.S1_at	2.36194	Os.28282.1.S1_at	2.6377	OsAffx.5446.1.S1_s_at	2.5363	OsAffx.24492.1.S1_at	3.43972
Os.51502.1.S1_at	6.1944			Os.51638.1.S1_s_at	2.11853	OsAffx.22999.1.S1_at	4.43654	Os.27218.1.A1_at	11.006	Os.7947.1.S1_a_at	0.456862	Os.7595.1.S1_at	0.156328	Os.28282.2.S1_s_at	2.36857	OsAffx.8923.1.S1_at	4.96567	OsAffx.24560.1.S1_s_at	0.197928
Os.51529.1.S1_at	0.485959			Os.51718.1.S1_at	2.83176	OsAffx.23661.1.S1_at	0.068599	Os.27271.1.S1_a_at	2.73036	Os.7991.1.S1_at	0.458129	Os.7756.2.S1_at	0.251146	Os.28282.2.S1_x_at	3.15751			OsAffx.26276.1.S1_at	0.279976
Os.5154.1.S1_at	0.499275			Os.51741.1.S1_at	0.412642	OsAffx.24492.1.S1_at	3.31631	Os.27288.1.S1_at	2.23634	Os.820.1.S1_s_at	0.452776	Os.7935.1.S1_at	9.88302	Os.28435.4.S1_at	0.358959			OsAffx.26736.1.S1_at	14.7978
Os.51546.1.S1_at	0.240507			Os.51923.1.S1_at	0.492246	OsAffx.24560.1.S1_s_at	0.183994	Os.27336.1.S1_at	2.81715	Os.8320.1.S1_at	0.429376	Os.7935.1.S1_x_at	7.05218	Os.2901.1.S1_at	2.52381			OsAffx.27382.1.S1_at	4.00662
Os.5163.1.S1_at	0.477881			Os.51926.1.S1_at	2.29661	OsAffx.25289.1.S1_x_at	0.499164	Os.27474.1.S1_at	2.21431	Os.9201.2.S1_x_at	0.433886	Os.7935.2.S1_x_at	4.03447	Os.30568.1.S1_at	0.408601			OsAffx.28932.1.S1_at	0.339742
Os.51690.1.S1_at	2.74836			Os.52062.1.S1_at	21.6163	OsAffx.26276.1.S1_at	0.254443	Os.27491.1.S1_at	2.33186	Os.9303.1.S1_at	0.479895	Os.8098.1.S1_at	3.12828	Os.31521.1.S1_at	0.477585			OsAffx.30125.1.S1_at	0.47597
Os.51923.1.S1_at	0.113086			Os.5213.1.S1_at	0.441666	OsAffx.26736.1.S1_at	12.7547	Os.27509.1.S1_at	2.10726	Os.9446.1.S1_at	3.20173	Os.820.1.S1_s_at	0.451359	Os.32072.1.S1_at	2.12586			OsAffx.31243.1.S1_at	19.7612
Os.52173.1.S1_at	0.449383			Os.52280.1.S1_at	0.35541	OsAffx.27153.2.S1_s_at	2.95135	Os.27525.1.A1_at	2.09107	Os.9719.1.S1_at	2.06363	Os.8256.1.S1_at	0.33264	Os.32366.1.S1_at	0.407136			OsAffx.31250.1.S1_at	3.4337
Os.52260.1.S1_at	0.498963			Os.52395.1.S1_at	2.32566	OsAffx.27382.1.S1_at	3.61134	Os.27557.1.S1_at	2.78849	Os.9823.1.S1_at	0.214708	Os.9312.1.S1_at	0.419772	Os.32577.1.S1_at	0.451912			OsAffx.31255.1.S1_at	20.5882
Os.52395.1.S1_at	8.6772			Os.52395.1.S1_x_at	2.15025	OsAffx.28932.1.S1_at	0.274987	Os.27868.1.A1_s_at	2.37045	OsAffx.10442.1.S1_s_at	2.18874	Os.9417.1.S1_at	2.15979	Os.32721.1.S1_at	2.20676			OsAffx.5209.1.S1_at	2.84483
Os.52617.1.S1_at	2.92577			Os.5242.1.S1_at	0.478446	OsAffx.30014.1.S1_at	0.211785	Os.27875.1.S1_at	2.81987	OsAffx.10442.2.S1_at	2.08838	Os.9446.1.S1_at	4.05558	Os.33218.1.S1_at	2.52595			OsAffx.5446.1.S1_s_at	3.29834
Os.52622.1.S1_at	2.01017			Os.52469.1.S1_at	2.03295	OsAffx.31243.1.S1_at	14.7987	Os.27926.1.A1_s_at	2.01567	OsAffx.13633.1.S1_at	0.462369	Os.9823.1.S1_at	0.196596	Os.3399.1.S1_at	0.0757945			OsAffx.8923.1.S1_at	4.71888
Os.52944.1.A1_at	0.369049			Os.52493.1.A1_at	0.435709	OsAffx.31255.1.S1_at	22.7467	Os.27963.1.A1_at	2.92852	OsAffx.13633.1.S1_s_at	0.480642	OsAffx.10442.1.S1_s_at	2.3673	Os.35061.1.S1_at	2.53219
Os.53055.1.S1_at	34.5538			Os.52596.1.S1_x_at	2.19565	OsAffx.31869.1.S1_at	3.32759	Os.28036.1.S1_at	2.4159	OsAffx.13902.1.S1_at	0.258285	OsAffx.19108.1.S1_at	11.8536	Os.35061.2.S1_x_at	2.86693
Os.53304.1.S1_at	80.9378			Os.52607.1.S1_at	2.44669	OsAffx.31869.3.S1_s_at	2.01399	Os.28036.1.S1_x_at	2.3377	OsAffx.16446.1.S1_at	2.20925	OsAffx.19108.1.S1_x_at	3.65544	Os.35218.2.S1_x_at	2.20741
Os.53459.1.S1_at	0.349459			Os.52622.1.S1_at	2.82176	OsAffx.31869.3.S1_x_at	2.21536	Os.28200.1.S1_x_at	3.25705	OsAffx.16638.1.S1_at	2.92766	OsAffx.19388.1.S1_s_at	4.1723	Os.35279.1.S1_at	2.48139
Os.53473.1.S1_at	0.413293			Os.52645.1.S1_at	2.39595	OsAffx.3970.1.S1_at	0.416089	Os.28282.1.S1_at	2.53371	OsAffx.19104.1.S1_at	2.69812	OsAffx.20471.1.A1_x_at	2.31305	Os.35434.1.S1_at	0.49197
Os.53511.1.S1_at	2.01543			Os.52814.1.S1_at	2.86614	OsAffx.4983.2.S1_x_at	2.83777	Os.28282.2.S1_x_at	3.16945	OsAffx.19108.1.S1_at	17.7088	OsAffx.20471.1.S1_x_at	2.86109	Os.35510.1.S1_at	0.233373
Os.5365.1.S1_at	0.278416			Os.52820.1.S1_at	2.39799	OsAffx.5209.1.S1_at	2.92262	Os.28301.1.S2_at	4.983	OsAffx.19108.1.S1_x_at	5.56028	OsAffx.22999.1.S1_at	8.00985	Os.35752.2.S1_x_at	2.69145
Os.53660.1.S1_at	0.381764			Os.5297.1.S1_at	2.31234	OsAffx.5446.1.S1_s_at	2.09309	Os.28406.1.S1_at	2.75094	OsAffx.19181.1.S1_at	0.271741	OsAffx.23661.1.S1_at	0.116727	Os.36162.1.S1_s_at	0.410276
Os.53728.1.S1_at	2.48877			Os.52987.1.S1_at	2.51217	OsAffx.8923.1.S1_at	4.34568	Os.28649.1.S1_at	0.392132	OsAffx.19388.1.S1_s_at	4.23699	OsAffx.24133.2.S1_at	8.30721	Os.36437.1.S1_at	2.26386
Os.53771.1.A2_at	6.10041			Os.5299.2.S1_a_at	2.04573			Os.29084.1.S1_at	3.15756	OsAffx.20211.1.S1_at	0.449335	OsAffx.24280.2.S1_at	2.58162	Os.36459.1.S1_at	2.48449
Os.53868.1.S1_s_at	0.176437			Os.53055.1.S1_at	23.86			Os.29825.1.S1_a_at	3.16811	OsAffx.22610.1.S1_at	0.441303	OsAffx.24492.1.S1_at	3.58248	Os.36647.1.S1_at	0.384708
Os.53944.1.A1_s_at	10.1045			Os.53304.1.S1_at	39.5853			Os.30528.1.S1_at	6.93815	OsAffx.22999.1.S1_at	2.75628	OsAffx.24560.1.S1_s_at	0.217197	Os.36647.1.S1_x_at	0.385506
Os.54295.1.S1_at	18.1118			Os.53570.1.S1_at	2.35797			Os.31022.1.S1_at	2.50323	OsAffx.23661.1.S1_at	0.0843041	OsAffx.26230.1.S1_at	0.492891	Os.36651.1.S1_at	0.453107
Os.54306.1.S1_at	2.41141			Os.53663.1.S1_at	0.356746			Os.32357.1.S1_at	7.34138	OsAffx.24492.1.S1_at	3.21852	OsAffx.26276.1.S1_at	0.305261	Os.36961.1.S1_x_at	2.0589
Os.54413.1.S1_at	0.209036			Os.53728.1.S1_at	2.21874			Os.32686.1.S1_at	0.414276	OsAffx.24560.1.S1_s_at	0.170042	OsAffx.26736.1.S1_at	15.8687	Os.37006.1.S1_at	0.312137
Os.54867.1.S1_at	0.462626			Os.53771.1.A2_at	4.68047			Os.32714.1.S1_at	3.53607	OsAffx.26276.1.S1_at	0.43418	OsAffx.27382.1.S1_at	3.64512	Os.37062.1.S1_at	0.430134
Os.55052.1.S1_at	2.03602			Os.53868.1.S1_s_at	0.209082			Os.32721.1.S1_at	0.498388	OsAffx.26304.1.S1_s_at	2.10379	OsAffx.27843.1.S1_at	2.33248	Os.37064.1.S1_at	7.78149
Os.55059.1.S1_at	0.493424			Os.54257.1.S1_at	2.04441			Os.32823.1.S1_x_at	6.21466	OsAffx.26736.1.S1_at	13.2672	OsAffx.28164.2.S1_at	3.37543	Os.37067.1.S1_at	0.428903
Os.55113.1.S1_at	0.346759			Os.54295.1.S1_at	12.149			Os.33218.1.S1_at	2.91801	OsAffx.27382.1.S1_at	3.43845	OsAffx.28932.1.S1_at	0.363586	Os.37571.1.S1_at	0.216528
Os.55386.1.A1_at	0.446246			Os.54306.1.S1_at	2.70344			Os.3399.1.S1_at	0.0928524	OsAffx.27843.1.S1_at	2.67003	OsAffx.30014.1.S1_at	0.2435	Os.37718.1.S1_at	0.427415
Os.55488.1.S1_at	2.1777			Os.54351.1.S1_at	0.446932			Os.34372.1.S1_at	4.09562	OsAffx.2786.1.S1_at	3.1923	OsAffx.31243.1.S1_at	22.4835	Os.37866.1.S1_at	0.448267
Os.55519.1.S1_at	0.486415			Os.54413.1.S1_at	0.25902			Os.35013.1.S1_at	2.96564	OsAffx.28164.1.S1_at	0.429745	OsAffx.31250.1.S1_at	3.37969	Os.3808.4.S1_x_at	0.201608
Os.55624.1.S1_at	0.42574			Os.54454.1.S1_at	2.22411			Os.35218.2.S1_x_at	2.15049	OsAffx.28932.1.S1_at	0.291005	OsAffx.31869.1.S1_at	4.57782	Os.38236.1.S1_at	0.459249
Os.56075.1.S1_at	2.50515			Os.54467.1.S1_at	0.43053			Os.35279.1.S1_at	2.44736	OsAffx.29513.1.S1_at	0.497391	OsAffx.31869.3.S1_s_at	2.90498	Os.38806.1.A1_x_at	0.296334
Os.56080.1.S1_at	0.466932			Os.54967.1.S1_at	2.01748			Os.35510.1.S1_at	0.433574	OsAffx.30014.1.S1_at	0.10847	OsAffx.31869.3.S1_x_at	3.07377	Os.38856.1.A1_s_at	0.499819
Os.56119.1.S1_at	0.290564			Os.55098.1.S1_at	2.02346			Os.35681.1.S1_at	2.06252	OsAffx.31243.1.S1_at	11.9409	OsAffx.32170.1.S1_at	2.19867	Os.39066.1.S1_at	0.45077
Os.5633.1.S1_at	0.410204			Os.55113.1.S1_at	0.354396			Os.36283.1.S1_at	2.23995	OsAffx.31250.1.S1_at	3.31167	OsAffx.32202.1.A1_x_at	2.29063	Os.39075.1.S1_at	2.12783
Os.57343.1.S1_at	0.218947			Os.55239.1.S1_at	2.5484			Os.36437.1.S1_at	2.05114	OsAffx.31255.1.S1_at	42.4331	OsAffx.32202.1.S1_x_at	2.37934	Os.39576.1.A1_s_at	0.329432
Os.57435.1.S1_x_at	7.06818			Os.55394.1.S1_at	0.334566			Os.36459.1.S1_at	0.490396	OsAffx.31310.1.S1_at	2.05178	OsAffx.32205.1.A1_at	2.75674	Os.40011.1.S1_at	2.5985
Os.5999.1.S1_at	0.411071			Os.55488.1.S1_at	2.76827			Os.36647.1.S1_at	0.402681	OsAffx.32343.1.S1_at	0.443759	OsAffx.32219.1.A1_x_at	2.01504	Os.40398.1.S1_s_at	0.453259
Os.6019.1.S1_at	2.23128			Os.55650.1.A1_at	2.21484			Os.36647.1.S1_x_at	0.382405	OsAffx.4983.2.S1_x_at	2.34693	OsAffx.32223.1.A1_at	2.13622	Os.40404.1.S1_s_at	0.484802
Os.6043.1.S1_at	0.192857			Os.55827.1.S1_at	0.497283			Os.37064.1.S1_at	8.87925	OsAffx.5196.1.S1_at	2.33405	OsAffx.32224.1.A1_at	2.85734	Os.40417.1.A1_at	0.386085
Os.6083.1.S1_at	3.28346			Os.55850.1.S1_at	0.437535			Os.3729.1.S1_at	2.16851	OsAffx.5209.1.S1_at	2.07015	OsAffx.32226.1.A1_at	2.15101	Os.41164.1.S1_at	2.00874
Os.6085.1.S1_at	0.465235			Os.56075.1.S1_at	2.0148			Os.37531.1.S1_at	0.4786	OsAffx.5446.1.S1_s_at	0.246484	OsAffx.32282.1.A1_at	2.1668	Os.4159.1.S1_at	0.38282
Os.6148.1.S1_at	21.0433			Os.56119.1.S1_at	0.458043			Os.37729.1.S1_s_at	3.37233	OsAffx.8923.1.S1_at	5.85804	OsAffx.32292.1.S1_x_at	2.1019	Os.43896.1.S1_at	2.58767
Os.6227.1.S1_at	30.625			Os.5633.1.S1_at	0.42011			Os.37773.1.S1_at	2.95166			OsAffx.5209.1.S1_at	2.45214	Os.44418.2.S1_at	3.81116
Os.6227.2.S1_at	26.8499			Os.57142.1.S1_at	0.439721			Os.37876.1.S1_at	2.05246			OsAffx.5446.1.S1_s_at	2.94227	Os.45018.1.S1_x_at	2.44792
Os.6227.2.S1_x_at	15.6241			Os.57435.1.S1_x_at	5.35844			Os.38099.1.S1_at	12.2109			OsAffx.8238.1.S1_x_at	2.38686	Os.45924.1.S1_at	0.275378
Os.6261.1.S1_at	0.486556			Os.57456.1.S1_x_at	2.40526			Os.38110.1.S1_at	2.67486			OsAffx.8923.1.S1_at	4.23646	Os.45924.1.S1_x_at	0.448828
Os.6268.1.S1_at	3.30535			Os.5808.1.S1_at	2.0624			Os.38812.1.S1_at	3.41535					Os.46006.1.S1_at	2.08369
Os.6376.1.S1_at	0.44591			Os.5905.1.S1_at	0.495977			Os.38856.1.A1_s_at	3.31227					Os.46056.1.S1_at	0.12339
Os.6863.1.S1_at	2.77359			Os.5974.1.A1_at	2.03241			Os.38992.1.A1_x_at	19.2518					Os.4652.1.S1_at	0.386654
Os.6863.1.S1_s_at	2.57114			Os.606.1.S1_at	0.375761			Os.39872.1.A1_s_at	2.31639					Os.46577.1.S1_at	0.330238
Os.7028.1.S1_at	0.464235			Os.6148.1.S1_at	18.1953			Os.39973.1.S1_s_at	3.60491					Os.46657.1.A1_at	0.384649
Os.7116.1.S1_at	0.190994			Os.6227.1.S1_at	9.2314			Os.40398.1.S1_s_at	0.164653					Os.46777.1.S1_at	0.217643
Os.7141.1.S1_at	2.64215			Os.6227.2.S1_x_at	5.23493			Os.40404.1.S1_s_at	0.212521					Os.470.1.S1_s_at	0.481947
Os.7187.1.S1_at	2.57569			Os.6268.1.S1_at	3.73267			Os.409.1.S1_at	0.470297					Os.47371.1.S1_at	2.54963
Os.7452.1.S1_at	2.13629			Os.6269.1.S1_at	2.25461			Os.4281.1.S1_x_at	2.13226					Os.47765.1.S1_at	0.494653
Os.7505.1.S1_at	2.18686			Os.6315.1.S1_at	0.160897			Os.43417.1.S1_at	7.45521					Os.48061.1.A1_x_at	2.56498
Os.7582.1.S1_at	2.16283			Os.6669.1.S1_at	2.43281			Os.4404.1.S1_s_at	2.1129					Os.4844.1.S1_at	0.401653
Os.7595.1.S1_at	0.466709			Os.6863.1.S1_at	4.63746			Os.4416.1.S1_at	2.48087					Os.49030.1.A1_s_at	2.12038
Os.7743.1.S1_at	2.04424			Os.6863.1.S1_s_at	3.7881			Os.44418.2.S1_at	4.31723					Os.49059.1.A1_at	2.74758
Os.7764.1.S1_at	2.08929			Os.7128.1.S1_at	2.87667			Os.459.1.S1_at	2.52607					Os.49250.1.S1_at	10.8282
Os.7901.1.S1_at	0.337791			Os.7141.1.S1_at	2.49196			Os.45924.1.S1_at	0.272623					Os.49252.1.S1_x_at	3.3187
Os.7902.1.S1_at	0.368835			Os.7150.1.S1_at	2.14817			Os.45924.1.S1_x_at	0.347393					Os.49337.1.S1_at	0.353076
Os.7935.1.S1_at	6.09527			Os.7153.1.S1_at	2.17016			Os.45971.1.S1_x_at	0.429331					Os.49446.1.S1_at	2.32721
Os.7935.1.S1_x_at	3.43201			Os.7187.1.S1_at	3.6			Os.45997.1.S1_x_at	2.02967					Os.49485.1.S1_at	0.439337
Os.8052.1.S1_at	0.383834			Os.7253.1.S1_at	2.03659			Os.46006.1.S1_at	2.28796					Os.49507.1.S1_at	0.232538
Os.8088.1.S1_at	0.333844			Os.7582.1.S1_at	3.50173			Os.46021.1.S1_at	9.42983					Os.49818.1.S1_s_at	0.351073
Os.8101.1.S1_at	13.2225			Os.7669.1.S1_at	2.03534			Os.46050.1.A1_x_at	8.24256					Os.49826.1.S1_at	0.155565
Os.8158.1.S1_at	0.391557			Os.7743.1.S1_at	4.12734			Os.46056.1.S1_at	0.171255					Os.49833.1.S2_at	3.71665
Os.8178.1.S1_at	2.14468			Os.7935.1.S1_at	10.8014			Os.46162.1.S1_at	2.01155					Os.50015.1.S1_at	0.303953
Os.8266.1.A1_at	0.314787			Os.7935.1.S1_x_at	4.87758			Os.4636.1.S2_at	2.61628					Os.50198.1.S1_at	0.372196
Os.8511.1.S1_s_at	2.3981			Os.7935.2.S1_x_at	2.4291			Os.4644.1.S1_at	3.00994					Os.50310.1.S1_at	0.482058
Os.8988.1.S1_at	6.49758			Os.8061.1.S1_at	2.64649			Os.4652.1.S1_at	0.471002					Os.50394.1.S1_at	0.233932
Os.9677.2.S1_x_at	0.364993			Os.8088.1.S1_at	0.428993			Os.4653.1.S1_at	2.75776					Os.50429.1.S1_at	3.11699
Os.9719.1.S1_at	2.09908			Os.8320.1.S1_at	2.08179			Os.46541.1.S1_at	0.465054					Os.50799.1.S1_at	0.345056
Os.9823.1.S1_at	0.155632			Os.8559.1.S1_at	2.03617			Os.46582.1.S1_at	2.05251					Os.50825.1.S1_s_at	0.478235
Os.9923.1.S1_at	0.269006			Os.8842.1.S1_at	2.70512			Os.4671.1.S1_a_at	2.90718					Os.51078.1.S1_at	0.289445
Os.9923.1.S1_s_at	0.385652			Os.8872.1.S2_at	2.22605			Os.4683.2.S1_at	9.39524					Os.51502.1.S1_at	6.30208
OsAffx.10442.1.S1_s_at	3.04331			Os.9093.1.S1_at	2.19102			Os.46844.1.S1_at	2.13213					Os.51558.1.S1_x_at	0.477185
OsAffx.13763.1.S1_at	2.01516			Os.9184.1.S1_at	2.1258			Os.46849.1.S1_at	2.06185					Os.51558.2.S1_at	0.392308
OsAffx.14324.1.S1_at	0.230032			Os.9382.1.S1_at	2.8501			Os.470.1.S1_s_at	2.83191					Os.51690.1.S1_at	2.84326
OsAffx.14373.1.S1_s_at	0.468152			Os.9514.1.S1_at	2.05805			Os.4715.1.S1_at	2.00292					Os.51791.1.S1_at	0.467384
OsAffx.17366.1.S1_at	0.0930949			Os.9543.1.S1_at	0.286473			Os.47371.1.S1_at	4.87786					Os.51926.1.S1_at	2.67255
OsAffx.17933.1.S1_at	0.499062			Os.9679.1.S1_at	3.15381			Os.4773.1.S1_at	2.46944					Os.52005.1.S1_at	0.422589
OsAffx.19108.1.S1_at	9.75421			Os.9708.1.S1_at	2.0499			Os.47741.1.S1_x_at	2.08919					Os.5213.1.S1_at	0.300817
OsAffx.19108.1.S1_x_at	4.82579			Os.9739.1.S1_at	0.461512			Os.4780.1.S1_at	3.94145					Os.52144.1.S1_at	0.436079
OsAffx.19181.1.S1_at	0.177295			Os.9776.1.S1_a_at	3.48858			Os.47929.1.S1_at	0.462942					Os.52252.1.S1_at	0.346049
OsAffx.19388.1.S1_s_at	4.66585			Os.9823.1.S1_at	0.244789			Os.47946.1.S1_s_at	2.64696					Os.52260.1.S1_at	0.486873
OsAffx.19478.2.S1_s_at	0.464549			Os.9980.2.S1_x_at	2.12112			Os.47949.1.S1_a_at	0.460308					Os.52329.1.S1_at	2.19381
OsAffx.22999.1.S1_at	5.53189			OsAffx.12439.1.S1_at	2.05842			Os.48053.1.A1_at	0.487725					Os.52395.1.S1_at	10.1646
OsAffx.23593.1.S1_s_at	0.45014			OsAffx.13633.1.S1_at	2.17041			Os.48074.1.A1_at	3.83747					Os.52395.1.S1_x_at	7.48116
OsAffx.23661.1.S1_at	0.14767			OsAffx.13633.1.S1_s_at	2.00848			Os.48216.1.S1_at	0.263187					Os.52617.1.S1_at	3.06385
OsAffx.2403.1.S1_at	0.462623			OsAffx.13783.1.S1_at	2.03358			Os.48441.1.S1_at	2.21453					Os.52622.1.S1_at	2.38846
OsAffx.24133.2.S1_at	11.62			OsAffx.14430.1.S1_s_at	0.458242			Os.4862.1.S1_at	2.20608					Os.52814.1.S1_at	3.61802
OsAffx.24166.1.S1_at	0.26056			OsAffx.15997.1.S1_s_at	0.499824			Os.48829.1.A1_at	2.1576					Os.52944.1.A1_at	0.490764
OsAffx.24492.1.S1_at	4.04764			OsAffx.17366.1.S1_at	0.480085			Os.48875.1.S1_at	2.84548					Os.53055.1.S1_at	37.2022
OsAffx.24560.1.S1_s_at	0.219235			OsAffx.17454.1.S1_s_at	2.25085			Os.49225.1.S2_at	4.26473					Os.53304.1.S1_at	71.625
OsAffx.26276.1.S1_at	0.186817			OsAffx.18050.2.S1_at	0.480656			Os.49245.1.S1_at	4.42998					Os.53493.1.S1_at	0.470906
OsAffx.26443.1.S1_s_at	0.338062			OsAffx.18426.1.S1_x_at	0.474205			Os.49250.1.S1_at	11.8245					Os.53696.1.S1_at	0.334123
OsAffx.26736.1.S1_at	16.5947			OsAffx.19108.1.S1_at	6.4859			Os.49252.1.S1_x_at	2.03822					Os.53728.1.S1_at	2.24127
OsAffx.27099.1.S1_at	0.215396			OsAffx.19108.1.S1_x_at	2.11257			Os.49475.1.S1_at	2.77814					Os.53771.1.A1_at	2.19487
OsAffx.27382.1.S1_at	3.2312			OsAffx.19388.1.S1_s_at	3.40723			Os.49632.1.S1_a_at	0.471649					Os.53771.1.A2_at	4.56188
OsAffx.28932.1.S1_at	0.28562			OsAffx.21742.1.S1_at	2.54586			Os.49746.1.S1_at	2.52411					Os.53786.1.S1_at	3.12852
OsAffx.30014.1.S1_at	0.294999			OsAffx.21742.2.S1_at	2.59816			Os.49826.1.S1_at	0.202848					Os.53868.1.S1_s_at	0.381471
OsAffx.31243.1.S1_at	17.9625			OsAffx.22999.1.S1_at	7.62621			Os.49833.1.S2_at	3.87416					Os.53875.1.S1_at	2.31311
OsAffx.31986.1.S1_at	0.476898			OsAffx.23661.1.S1_at	0.239787			Os.50008.1.S1_at	0.482965					Os.53944.1.A1_s_at	11.911
OsAffx.32224.1.A1_at	2.48056			OsAffx.24133.2.S1_at	12.8748			Os.50019.1.S1_at	11.956					Os.54257.1.S1_at	2.41224
OsAffx.3724.1.S1_at	2.21715			OsAffx.24492.1.S1_at	5.42045			Os.50053.1.A1_at	6.01458					Os.54295.1.S1_at	20.057
OsAffx.4280.2.A1_at	0.316118			OsAffx.24560.1.S1_s_at	0.175244			Os.50429.1.S1_at	2.66764					Os.54430.1.S1_at	0.296472
OsAffx.4662.1.S1_at	2.35559			OsAffx.25012.1.S1_at	2.88871			Os.50432.1.S1_at	2.03216					Os.54569.1.S1_x_at	0.33482
OsAffx.8923.1.S1_at	3.16114			OsAffx.26276.1.S1_at	0.177892			Os.50825.1.S1_s_at	2.28568					Os.54681.1.S1_at	14.8492
				OsAffx.26736.1.S1_at	9.55754			Os.50831.1.S1_at	2.1772					Os.54691.1.S1_x_at	2.15182
				OsAffx.28932.1.S1_at	0.251345			Os.51063.1.S1_at	2.6161					Os.54723.1.S1_at	0.484897
				OsAffx.29832.2.S1_s_at	0.490313			Os.51491.1.S1_at	0.442299					Os.54825.1.S1_at	0.397899
				OsAffx.30004.1.S1_x_at	2.19361			Os.51502.1.S1_at	8.48808					Os.5486.1.S1_at	0.312902
				OsAffx.30038.1.S1_at	0.3763			Os.51595.1.S1_at	2.33689					Os.54867.1.S1_at	0.494239
				OsAffx.30135.1.S1_at	0.445185			Os.51718.1.S1_at	15.88					Os.54938.1.S1_at	0.386317
				OsAffx.31243.1.S1_at	9.06604			Os.51775.1.S1_at	3.30382					Os.55250.1.S1_at	2.12242
				OsAffx.31250.1.S1_at	3.22109			Os.51775.1.S1_x_at	3.44656					Os.55394.1.S1_at	0.417901
				OsAffx.4280.2.A1_at	0.424883			Os.51923.1.S1_at	3.51488					Os.55402.1.S1_at	0.337283
				OsAffx.5446.1.S1_s_at	2.06879			Os.51929.1.S1_at	2.30875					Os.55636.1.S1_at	0.48227
				OsAffx.6135.1.S1_s_at	2.87307			Os.52005.1.S1_at	5.78852					Os.55637.1.S1_at	4.02885
				OsAffx.8923.1.S1_at	4.43585			Os.52036.1.S1_at	3.42504					Os.56075.1.S1_at	3.284
								Os.52121.1.S1_at	0.461558					Os.5616.1.S1_at	0.371784
								Os.52161.1.S1_x_at	0.485599					Os.5633.1.S1_at	0.410268
								Os.52261.1.S1_at	0.378685					Os.5649.1.S1_at	2.37177
								Os.52395.1.S1_at	11.2485					Os.57156.1.S1_at	2.10959
								Os.52395.1.S1_x_at	6.98427					Os.57435.1.S1_x_at	8.04229
								Os.52555.1.S1_at	2.40384					Os.57569.2.A1_s_at	0.193661
								Os.52556.1.S1_at	0.485052					Os.5816.1.S1_at	0.283855
								Os.52617.1.S1_at	2.52304					Os.5853.2.S1_x_at	0.462074
								Os.52622.1.S1_at	2.38747					Os.5905.1.S1_at	0.222239
								Os.52689.1.S2_at	2.66965					Os.5999.1.S1_at	0.46531
								Os.52750.1.S1_x_at	3.68179					Os.606.1.S1_at	0.395257
								Os.52814.1.S1_at	3.16407					Os.6148.1.S1_at	37.0926
								Os.5297.1.S1_at	2.22323					Os.6165.1.S1_a_at	2.83593
								Os.53055.1.S1_at	29.871					Os.6227.1.S1_at	7.92171
								Os.53085.1.S1_at	2.4337					Os.6227.2.S1_at	17.5547
								Os.53101.1.S1_at	4.4382					Os.6227.2.S1_x_at	15.6382
								Os.53210.1.S1_at	2.55308					Os.6268.1.S1_at	4.58459
								Os.53304.1.S1_at	59.8298					Os.6315.1.S1_at	0.318965
								Os.53322.1.S1_at	2.11859					Os.6321.1.S1_at	0.464687
								Os.5335.1.S1_at	2.32164					Os.6418.1.S1_at	0.486717
								Os.53395.1.S1_at	0.492206					Os.6517.1.S1_at	2.17338
								Os.53444.1.S1_at	2.21778					Os.6592.1.S1_a_at	0.495369
								Os.53493.1.S1_at	0.37334					Os.6671.2.S1_x_at	0.487619
								Os.53663.1.S1_at	0.443641					Os.6863.1.S1_at	0.0841315
								Os.53728.1.S1_at	3.23824					Os.6863.1.S1_s_at	0.0909576
								Os.53771.1.A1_at	2.02274					Os.7108.1.S1_at	0.0696112
								Os.53771.1.A2_at	4.92922					Os.7128.1.S1_at	2.33947
								Os.53786.1.S1_at	3.73995					Os.7187.1.S1_at	0.494605
								Os.5384.1.S1_at	2.67918					Os.7582.1.S1_at	2.02182
								Os.53868.1.S1_s_at	0.320826					Os.7595.1.S1_at	0.139428
								Os.53944.1.A1_s_at	11.1056					Os.767.1.S1_at	3.29672
								Os.54295.1.S1_at	20.1507					Os.7674.1.S1_at	0.2179
								Os.54579.1.S1_s_at	2.14212					Os.7678.1.S1_at	0.269057
								Os.54651.1.S1_at	2.11721					Os.7694.1.S1_at	0.407579
								Os.54681.1.S1_at	10.9471					Os.7727.1.S1_at	0.423533
								Os.54936.1.S1_at	3.10825					Os.7893.1.S1_at	2.19437
								Os.54961.1.S1_at	2.90367					Os.7902.1.S1_at	0.279909
								Os.55033.1.A1_at	0.497277					Os.7935.1.S1_at	6.63392
								Os.5516.1.S1_at	0.386342					Os.7935.1.S1_x_at	4.50405
								Os.55380.1.S1_at	4.09276					Os.7935.2.S1_x_at	3.09473
								Os.55451.1.S1_at	3.8098					Os.7947.1.S1_a_at	0.47738
								Os.55637.1.S1_at	3.53252					Os.7983.1.S1_at	0.359278
								Os.55650.1.A1_at	3.47407					Os.8098.1.S1_at	3.6953
								Os.5592.1.S1_at	3.67504					Os.8112.1.S1_at	2.11661
								Os.5633.1.S1_at	0.381627					Os.820.1.S1_s_at	0.496341
								Os.56337.1.S1_at	2.10982					Os.8256.1.S1_at	0.196387
								Os.56964.1.S1_at	2.08655					Os.8263.1.S1_s_at	0.378423
								Os.57343.1.S1_at	4.91321					Os.9155.1.S1_at	0.387372
								Os.57435.1.S1_x_at	5.94201					Os.9446.1.S1_at	5.16297
								Os.57456.1.S1_x_at	3.88195					Os.9558.1.S1_s_at	0.354419
								Os.57519.1.A1_at	0.481821					Os.9660.1.S1_at	2.02953
								Os.57519.1.S1_x_at	0.427185					Os.9713.1.S1_at	2.28551
								Os.57569.2.A1_s_at	0.287346					Os.9752.1.S1_a_at	2.20355
								Os.5883.1.S1_at	2.76086					Os.9752.2.S1_x_at	2.23385
								Os.6148.1.S1_at	26.5094					Os.9752.3.S1_x_at	2.10801
								Os.6227.1.S1_at	11.8403					Os.9823.1.S1_at	0.267312
								Os.6227.2.S1_at	35.4602					Os.9840.1.S1_at	0.493655
								Os.6227.2.S1_x_at	33.7307					Os.9923.1.S1_s_at	0.493565
								Os.6268.1.S1_at	4.92235					OsAffx.10442.1.S1_s_at	2.07205
								Os.6288.1.S1_at	3.10877					OsAffx.1083.1.S1_at	0.452314
								Os.6304.1.S1_at	2.03495					OsAffx.11075.1.S1_x_at	2.60149
								Os.6314.1.S1_at	3.85927					OsAffx.13763.1.S1_at	2.15903
								Os.6330.1.S1_at	9.69828					OsAffx.13994.1.S1_at	0.383253
								Os.6363.1.S1_at	2.02572					OsAffx.14410.1.S1_s_at	0.386872
								Os.6389.1.S1_at	2.15462					OsAffx.17366.1.S1_at	0.271218
								Os.6516.1.S1_at	4.70538					OsAffx.17917.1.S1_at	0.48809
								Os.6618.1.S1_at	7.63684					OsAffx.18866.1.S1_at	2.10166
								Os.6786.1.S1_a_at	4.27903					OsAffx.19104.1.S1_at	2.33861
								Os.6863.1.S1_at	5.08443					OsAffx.19108.1.S1_at	11.6364
								Os.6863.1.S1_s_at	4.57853					OsAffx.19108.1.S1_x_at	4.22268
								Os.6901.1.S1_at	10.5645					OsAffx.19388.1.S1_s_at	3.7667
								Os.6976.1.S1_s_at	3.31454					OsAffx.22181.1.S1_s_at	0.429393
								Os.7128.1.S1_at	11.9186					OsAffx.22756.3.S1_at	2.22427
								Os.7150.1.S1_at	2.59046					OsAffx.22999.1.S1_at	4.20499
								Os.7187.1.S1_at	3.19134					OsAffx.23661.1.S1_at	0.0673562
								Os.7372.1.S1_at	2.20075					OsAffx.2403.1.S1_at	0.418536
								Os.7487.1.S1_at	2.78672					OsAffx.24280.2.S1_at	4.22974
								Os.7505.1.S1_at	2.39206					OsAffx.24308.1.S1_s_at	0.430043
								Os.7516.1.S1_at	2.11899					OsAffx.24492.1.S1_at	3.89421
								Os.7535.1.S1_at	2.68364					OsAffx.24560.1.S1_s_at	0.190595
								Os.7595.1.S1_at	0.167356					OsAffx.25816.1.S1_at	2.18439
								Os.767.1.S1_at	0.48729					OsAffx.26230.1.S1_at	0.330827
								Os.7935.1.S1_at	13.3075					OsAffx.26276.1.S1_at	0.292981
								Os.7935.1.S1_x_at	10.1391					OsAffx.26736.1.S1_at	12.7326
								Os.7935.2.S1_x_at	5.74099					OsAffx.27382.1.S1_at	4.01748
								Os.8098.1.S1_at	2.51158					OsAffx.27843.1.S1_at	2.25336
								Os.8113.1.S1_at	2.30478					OsAffx.2786.1.S1_at	3.51277
								Os.8178.1.S1_at	2.0851					OsAffx.28187.1.S1_s_at	0.430402
								Os.820.1.S1_s_at	5.33065					OsAffx.28867.2.S1_at	0.308062
								Os.855.1.S1_at	4.56277					OsAffx.28932.1.S1_at	0.337494
								Os.8559.1.S1_at	2.85339					OsAffx.30125.1.S1_at	0.493512
								Os.8741.1.S1_at	3.46753					OsAffx.31243.1.S1_at	23.9916
								Os.8768.1.S1_a_at	2.41742					OsAffx.31250.1.S1_at	3.30425
								Os.8957.1.S1_at	2.0158					OsAffx.31255.1.S1_at	21.9524
								Os.9016.1.S1_x_at	12.2908					OsAffx.31406.1.S1_at	0.281095
								Os.9022.1.S1_at	2.83103					OsAffx.31541.1.S1_s_at	0.496737
								Os.9065.1.S1_at	2.18651					OsAffx.31869.1.S1_at	2.86449
								Os.9067.1.S1_at	2.07506					OsAffx.31869.3.S1_s_at	2.01884
								Os.9191.1.S1_s_at	0.39838					OsAffx.31869.3.S1_x_at	2.23136
								Os.9300.1.S1_at	2.00971					OsAffx.3187.1.S1_s_at	2.14425
								Os.9446.1.S1_at	3.36105					OsAffx.3569.1.S1_at	2.19392
								Os.9558.1.S1_s_at	4.38044					OsAffx.3569.1.S1_x_at	2.05711
								Os.9778.1.S2_at	2.12228					OsAffx.4677.1.S1_s_at	2.37328
								Os.9820.1.S1_at	3.27283					OsAffx.5209.1.S1_at	2.26123
								Os.9823.1.S1_at	0.166282					OsAffx.5446.1.S1_s_at	2.42581
								Os.9988.1.S1_at	7.76975					OsAffx.8923.1.S1_at	4.17018
								OsAffx.11507.1.S1_at	2.68712
								OsAffx.11838.1.S1_at	0.48323
								OsAffx.12887.2.S1_at	3.45028
								OsAffx.12887.2.S1_s_at	4.06295
								OsAffx.13763.1.S1_at	2.5764
								OsAffx.13902.1.S1_at	0.205224
								OsAffx.15178.1.S1_s_at	0.496562
								OsAffx.15765.1.S1_at	0.452033
								OsAffx.16737.1.S1_at	2.45192
								OsAffx.17972.1.S1_at	2.55764
								OsAffx.18930.1.S1_x_at	0.425698
								OsAffx.19108.1.S1_at	12.4753
								OsAffx.19108.1.S1_x_at	3.84289
								OsAffx.19388.1.S1_s_at	3.45351
								OsAffx.22999.1.S1_at	6.5604
								OsAffx.23661.1.S1_at	0.0750478
								OsAffx.24280.2.S1_at	0.346323
								OsAffx.24492.1.S1_at	3.02286
								OsAffx.24560.1.S1_s_at	0.163737
								OsAffx.24862.1.S1_at	2.3713
								OsAffx.25749.1.S1_s_at	2.15808
								OsAffx.25891.1.S1_at	4.76283
								OsAffx.26276.1.S1_at	0.243886
								OsAffx.26367.1.S1_at	2.13694
								OsAffx.26443.1.S1_s_at	2.08856
								OsAffx.26736.1.S1_at	12.6608
								OsAffx.27219.1.S1_at	2.31877
								OsAffx.27382.1.S1_at	3.33844
								OsAffx.27442.1.S1_at	2.01502
								OsAffx.27815.1.S1_s_at	3.03463
								OsAffx.27816.1.S1_at	2.47027
								OsAffx.2786.1.S1_at	2.9712
								OsAffx.28501.1.S1_x_at	2.61548
								OsAffx.28932.1.S1_at	0.308275
								OsAffx.2947.1.S1_at	0.455658
								OsAffx.29832.2.S1_s_at	2.61557
								OsAffx.30014.1.S1_at	0.397169
								OsAffx.30125.1.S1_at	0.445321
								OsAffx.30138.1.S1_at	6.06849
								OsAffx.30966.4.S1_x_at	2.26341
								OsAffx.31243.1.S1_at	18.1284
								OsAffx.31250.1.S1_at	4.06954
								OsAffx.31255.1.S1_at	16.0668
								OsAffx.31869.1.S1_at	2.63703
								OsAffx.31869.3.S1_x_at	2.03841
								OsAffx.31986.1.S1_at	5.36248
								OsAffx.32170.1.S1_at	2.23743
								OsAffx.4084.1.S1_at	0.349315
								OsAffx.4557.1.S1_s_at	5.09967
								OsAffx.5209.1.S1_at	2.5402
								OsAffx.6171.1.S1_at	0.410042
								OsAffx.7876.1.S1_s_at	6.22384
								OsAffx.8923.1.S1_at	5.53136
