# Supplementary material for: Non-Uniform Distribution Pattern for Differentially Expressed Genes of Transgenic Rice Huahui 1 at Different Developmental Stages and Environments
Source: PLoS One. 2012 May 11;7(5):e37078. doi: 10.1371/journal.pone.0037078 (PMC3350509; doi:10.1371/journal.pone.0037078)
Supplement: Table S2 — Commom Differentially expressed probe sets (DEP) among HH1 at different developmental stages and enviromental conditions. Differentially expressed probe sets (DEP) in HH1 were selected using the Significance Analysis of Microarrays (SAM version 3.02). Commen DEP Counted reprecented the number of DEP among HH1 at different developmental stages and enviromental conditions. “1” represent the absense of DEP. 30-day, 60-day, 75-day, 90-day: HH1 and MH63 at developmental stage of 30-day, 60-day, 75-day, 90-day, respectively; HT: HH1 and MH63 treated with high-temperature at 45°C for 6 hours; LT: HH1 and MH63 treated with low-temperature at 12°C for 6 hours; JxoI, Pxo99: HH1 and MH63 inoculated with X. oryzae pv. oryzae JxoI and Pxo99 strain; Rs105: HH1 and MH63 inoculated with X. oryzae pv. oryzicola Rs105 strain; Xv5: HH1 and MH63 inoculated with non-host pathogen X. compestris pv. vesicatoria Xv5 strain. (XLS) [file pone.0037078.s002.xls]

## Sheet: Sheet1
Probe Set ID	Commen DEP Counted	Fold changes between each group of DEP
		30-day	HT	LT	60-day	75-day	90-day	JxoI	Pxo99	Rs105	Xv5
Os.10185.1.S1_at	10	11.8951	19.8207	14.9333	14.2245	12.8872	19.0685	19.6437	20.6436	12.4387	17.6315
Os.10476.1.S1_at	10	0.353705	0.390154	0.356994	0.478447	0.456774	0.451476	0.436835	0.430372	0.432911	0.443648
Os.11745.1.S1_x_at	10	12.5824	22.6916	16.9334	11.5708	9.41587	5.9803	9.71537	8.41263	12.2139	8.14315
Os.11745.2.S1_at	10	11.7402	20.9801	37.8797	14.3013	9.88195	5.40226	13.0438	11.5907	13.8274	11.6058
Os.14861.1.S1_s_at	10	0.318347	0.242515	0.342238	0.29481	0.29125	0.369051	0.265611	0.251774	0.337925	0.291436
Os.16043.1.S1_at	10	3.29718	3.20298	2.90315	3.49548	2.72241	3.81802	2.38083	2.46062	3.01945	2.54669
Os.16140.1.S1_at	10	5.14807	6.09028	7.1991	5.97464	3.59379	3.74376	3.90876	3.84511	3.83513	3.93711
Os.17052.1.S1_s_at	10	48.9428	48.679	27.5823	40.9845	55.4142	59.4997	64.3112	59.7792	63.2369	66.401
Os.23096.1.S1_at	10	0.363755	0.315166	0.25196	0.290792	0.169023	0.265931	0.288571	0.123432	0.310415	0.197336
Os.24970.1.A1_at	10	3.93013	2.88035	3.22299	4.37682	4.09481	3.83572	2.59315	2.38225	2.52219	3.28232
Os.26430.1.A1_at	10	32.5075	5.72917	55.5749	38.6854	16.1728	34.8533	21.8656	21.3165	19.9218	18.9664
Os.27061.2.A1_x_at	10	0.0591219	0.0231027	0.120925	0.0410292	0.0188605	0.0290149	0.0202331	0.0186111	0.019366	0.0172548
Os.3399.1.S1_at	10	0.175773	0.274412	0.106215	0.0789879	0.0928524	0.0812952	0.106861	0.0757945	0.110876	0.0638228
Os.37064.1.S1_at	10	13.5197	9.07832	11.8812	9.25103	8.87925	9.20941	8.72536	7.78149	8.61245	9.56745
Os.49250.1.S1_at	10	10.8376	15.603	6.27887	9.84977	11.8245	8.43274	12.319	10.8282	12.2289	13.923
Os.49833.1.S2_at	10	7.77158	4.18329	3.52263	5.97939	3.87416	4.06461	4.22108	3.71665	4.7953	2.82436
Os.51502.1.S1_at	10	6.1944	6.02907	8.62093	5.98154	8.48808	8.45932	7.69539	6.30208	5.88752	6.75263
Os.52395.1.S1_at	10	8.6772	6.46225	2.32566	12.6677	11.2485	10.6521	11.521	10.1646	10.8852	13.6526
Os.53055.1.S1_at	10	34.5538	39.5956	23.86	36.9555	29.871	37.7305	34.1282	37.2022	35.9234	45.8866
Os.53304.1.S1_at	10	80.9378	23.7472	39.5853	48.1963	59.8298	43.0737	64.5191	71.625	72.5097	65.6524
Os.53771.1.A2_at	10	6.10041	4.15213	4.68047	3.89456	4.92922	3.59897	4.55452	4.56188	4.67275	3.54064
Os.54295.1.S1_at	10	18.1118	21.5078	12.149	17.7436	20.1507	20.8267	18.2691	20.057	20.7836	17.2827
Os.5633.1.S1_at	10	0.410204	0.305146	0.42011	0.425891	0.381627	0.433072	0.362225	0.410268	0.350684	0.430142
Os.57435.1.S1_x_at	10	7.06818	9.8335	5.35844	6.41005	5.94201	5.01925	7.15371	8.04229	7.31281	6.57135
Os.6148.1.S1_at	10	21.0433	21.7809	18.1953	31.9124	26.5094	39.7357	35.7419	37.0926	30.8346	35.0741
Os.6227.1.S1_at	10	30.625	5.78247	9.2314	18.8515	11.8403	18.6867	12.4089	7.92171	12.5075	10.1299
Os.6268.1.S1_at	10	3.30535	4.64289	3.73267	4.86277	4.92235	3.60666	5.22509	4.58459	4.77308	4.37546
Os.7935.1.S1_at	10	6.09527	8.98507	10.8014	8.81797	13.3075	10.5213	9.88302	6.63392	10.2307	8.85918
Os.7935.1.S1_x_at	10	3.43201	4.58783	4.87758	5.49112	10.1391	7.64894	7.05218	4.50405	6.59692	6.45125
Os.9823.1.S1_at	10	0.155632	0.249179	0.244789	0.174514	0.166282	0.214708	0.196596	0.267312	0.180246	0.271317
OsAffx.19108.1.S1_at	10	9.75421	9.06109	6.4859	12.4979	12.4753	17.7088	11.8536	11.6364	11.2728	12.0449
OsAffx.19108.1.S1_x_at	10	4.82579	3.12464	2.11257	3.68844	3.84289	5.56028	3.65544	4.22268	3.85032	3.66691
OsAffx.19388.1.S1_s_at	10	4.66585	4.27218	3.40723	5.51526	3.45351	4.23699	4.1723	3.7667	3.78122	3.96338
OsAffx.22999.1.S1_at	10	5.53189	2.90282	7.62621	4.43654	6.5604	2.75628	8.00985	4.20499	12.6848	5.09934
OsAffx.23661.1.S1_at	10	0.14767	0.0912296	0.239787	0.068599	0.0750478	0.0843041	0.116727	0.0673562	0.101218	0.0846383
OsAffx.24492.1.S1_at	10	4.04764	2.77082	5.42045	3.31631	3.02286	3.21852	3.58248	3.89421	3.17113	3.43972
OsAffx.24560.1.S1_s_at	10	0.219235	0.210987	0.175244	0.183994	0.163737	0.170042	0.217197	0.190595	0.180723	0.197928
OsAffx.26276.1.S1_at	10	0.186817	0.204708	0.177892	0.254443	0.243886	0.43418	0.305261	0.292981	0.338932	0.279976
OsAffx.26736.1.S1_at	10	16.5947	4.10196	9.55754	12.7547	12.6608	13.2672	15.8687	12.7326	16.7168	14.7978
OsAffx.31243.1.S1_at	10	17.9625	17.5359	9.06604	14.7987	18.1284	11.9409	22.4835	23.9916	18.459	19.7612
OsAffx.8923.1.S1_at	10	3.16114	3.67692	4.43585	4.34568	5.53136	5.85804	4.23646	4.17018	4.96567	4.71888
Os.11745.1.S1_at	9	1	19.4738	11.8468	5.40855	7.40512	3.56815	5.00834	6.19653	5.66603	5.67691
Os.14483.1.S1_x_at	9	4.44369	1	10.9857	3.85057	2.33468	5.38691	2.05004	2.42127	2.26509	2.17219
Os.21058.1.S1_s_at	9	0.453867	0.361056	0.349279	0.403978	0.495177	1	0.425946	0.445614	0.468552	0.449166
Os.21278.1.S1_at	9	22.2639	20.929	1	17.5516	15.1939	16.0892	17.1997	18.8836	17.459	18.5622
Os.21345.1.S1_at	9	2.26611	2.31102	1	2.42893	2.54035	2.31625	2.24329	2.2991	2.4485	2.34255
Os.27288.1.S1_at	9	2.08114	2.03419	2.56393	2.17295	2.23634	2.45541	2.01291	1	2.29125	2.00769
Os.28282.2.S1_x_at	9	1	2.73299	2.17203	3.80313	3.16945	3.54688	3.42556	3.15751	3.18875	3.72506
Os.44418.2.S1_at	9	4.6794	2.84416	1	4.06689	4.31723	4.8104	3.48728	3.81116	4.12186	3.36192
Os.47371.1.S1_at	9	4.80652	5.50162	1	6.73225	4.87786	2.33769	6.64302	2.54963	8.61509	3.22252
Os.53944.1.A1_s_at	9	10.1045	16.0421	1	13.045	11.1056	13.4561	12.169	11.911	10.4156	10.9763
Os.45924.1.S1_at	9	0.201577	1	0.214067	0.202347	0.272623	0.172398	0.273219	0.275378	0.265988	0.28013
Os.45924.1.S1_x_at	9	0.367744	1	0.371296	0.37868	0.347393	0.357094	0.482129	0.448828	0.409399	0.401881
Os.6227.2.S1_at	9	26.8499	7.36608	1	30.085	35.4602	37.4783	39.3946	17.5547	37.4406	28.8057
Os.7595.1.S1_at	9	0.466709	0.403967	1	0.343725	0.167356	0.18207	0.156328	0.139428	0.163343	0.196945
Os.52622.1.S1_at	9	2.01017	1	2.82176	2.58677	2.38747	2.547	2.59833	2.38846	2.49773	2.50152
OsAffx.27382.1.S1_at	9	3.2312	2.60704	1	3.61134	3.33844	3.43845	3.64512	4.01748	4.77749	4.00662
Os.6227.2.S1_x_at	9	15.6241	1	5.23493	24.0741	33.7307	29.4829	28.646	15.6382	31.4653	25.5166
OsAffx.28932.1.S1_at	9	0.28562	1	0.251345	0.274987	0.308275	0.291005	0.363586	0.337494	0.33249	0.339742
Os.18023.1.S1_at	8	0.488156	0.255506	0.474503	1	0.40862	1	0.343848	0.306096	0.345632	0.346313
Os.20851.1.A1_at	8	3.8706	2.76484	2.04375	2.23705	2.48806	2.12922	1	1	2.25253	2.03492
Os.27557.1.S1_at	8	1	3.07862	1	2.05962	2.78849	2.13048	2.24963	2.39289	2.31151	2.51762
Os.33218.1.S1_at	8	1	3.45524	1	4.02905	2.91801	4.37923	2.69307	2.52595	2.64445	2.67351
Os.35279.1.S1_at	8	1	3.9204	1	2.32497	2.44736	3.06225	2.39548	2.48139	2.41955	2.54422
Os.28282.1.S1_at	8	1	1	3.65291	3.03065	2.53371	2.50106	2.45398	2.6377	2.33531	2.55273
Os.35061.2.S1_x_at	8	3.44129	1	3.45404	2.96614	1	3.91876	3.41954	2.86693	2.65166	2.7405
Os.35218.2.S1_x_at	8	1	1	2.59565	2.27873	2.15049	2.2948	2.10822	2.20741	2.03941	2.2852
Os.52814.1.S1_at	8	1	2.21666	2.86614	1	3.16407	2.99846	3.20436	3.61802	3.57428	2.98514
Os.53868.1.S1_s_at	8	0.176437	0.251128	0.209082	0.207143	0.320826	0.217862	0.333368	0.381471	1	1
Os.46006.1.S1_at	8	2.31689	1	2.10771	3.32519	2.28796	1	2.23176	2.08369	2.75135	2.35606
Os.9446.1.S1_at	8	1	3.77283	1	4.01226	3.36105	3.20173	4.05558	5.16297	3.86962	3.86597
OsAffx.10442.1.S1_s_at	8	3.04331	2.22177	1	2.89868	1	2.18874	2.3673	2.07205	2.07208	2.60511
Os.56075.1.S1_at	8	2.50515	1	2.0148	2.91768	1	3.43304	2.95049	3.284	3.24589	3.05813
OsAffx.31250.1.S1_at	8	1	2.92362	3.22109	1	4.06954	3.31167	3.37969	3.30425	3.63476	3.4337
OsAffx.5209.1.S1_at	8	1	2.67103	1	2.92262	2.5402	2.07015	2.45214	2.26123	2.59618	2.84483
Os.7935.2.S1_x_at	8	1	1	2.4291	2.58094	5.74099	2.71999	4.03447	3.09473	4.43045	4.20733
Os.27140.1.S1_a_at	7	1	1	1	2.40074	3.02156	2.6602	2.23949	2.16191	2.48542	2.88039
Os.49826.1.S1_at	7	1	0.376379	1	1	0.202848	0.427282	0.213336	0.155565	0.207466	0.168723
Os.51926.1.S1_at	7	1	2.05849	2.29661	2.34311	1	1	2.36189	2.67255	2.93875	2.28044
Os.36647.1.S1_at	7	1	1	1	0.439487	0.402681	0.366057	0.437467	0.384708	0.318007	0.324688
Os.36647.1.S1_x_at	7	1	1	1	0.423702	0.382405	0.332389	0.474831	0.385506	0.321698	0.347941
Os.52395.1.S1_x_at	7	1	5.21539	2.15025	1	6.98427	1	7.70847	7.48116	7.64356	9.14425
Os.46056.1.S1_at	7	1	1	1	0.279047	0.171255	0.272268	0.156044	0.12339	0.201886	0.176993
Os.46162.1.S1_at	7	3.92976	1	9.39303	3.3178	2.01155	5.08718	2.07527	1	2.10799	1
Os.6863.1.S1_at	7	2.77359	0.118377	4.63746	3.11325	5.08443	1	1	0.0841315	0.264659	1
Os.7187.1.S1_at	7	2.57569	0.421981	3.6	0.279722	3.19134	1	1	0.494605	1	0.470975
Os.51690.1.S1_at	7	2.74836	1	1	2.22546	1	2.00166	2.63393	2.84326	2.60847	2.63741
Os.52617.1.S1_at	7	2.92577	1	1	2.79988	2.52304	2.39929	1	3.06385	2.66622	2.71435
Os.53493.1.S1_at	7	1	1	1	0.363221	0.37334	0.364471	0.452666	0.470906	0.296055	0.490463
Os.55637.1.S1_at	7	1	1	1	2.82886	3.53252	3.03794	5.07225	4.02885	4.11073	3.80567
OsAffx.5446.1.S1_s_at	7	1	1	2.06879	2.09309	1	0.246484	2.94227	2.42581	2.5363	3.29834
Os.1000.1.S1_at	6	2.0488	1	1	0.462332	0.348965	0.0674062	1	0.473038	1	2.70273
Os.15854.1.S1_at	6	1	1	1	1	5.09509	3.45717	2.28362	2.52684	5.26388	3.05048
Os.20602.2.S1_x_at	6	5.10224	4.51662	3.26108	2.62712	19.9519	4.15664	1	1	1	1
Os.26792.1.S1_at	6	11.8176	12.5271	1	1	6.58365	1	5.24005	5.38918	5.40391	1
Os.27868.1.A1_s_at	6	1	5.26558	1	1	2.37045	1	2.24233	3.25563	2.53772	2.52967
Os.35218.1.S1_at	6	2.03623	1	2.52715	2.08884	1	2.39137	2.00967	1	1	2.09511
Os.54681.1.S1_at	6	1	8.10706	1	1	10.9471	1	11.5135	14.8492	11.9426	14.5901
Os.6083.1.S1_at	6	3.28346	2.33802	1	2.98947	1	2.20481	2.20464	1	1	3.3134
Os.6863.1.S1_s_at	6	2.57114	0.166912	3.7881	2.56395	4.57853	1	1	0.0909576	1	1
Os.7128.1.S1_at	6	1	0.467281	2.87667	1	11.9186	1	1	2.33947	2.42117	2.14849
Os.53728.1.S1_at	6	2.48877	1	2.21874	1	3.23824	1	2.29017	2.24127	2.4132	1
Os.53786.1.S1_at	6	1	1	1	1	3.73995	2.58997	2.16798	3.12852	2.93362	2.5159
Os.54257.1.S1_at	6	1	1	2.04441	1	1	2.26597	2.56002	2.41224	2.28374	2.44185
Os.7582.1.S1_at	6	2.16283	1	3.50173	2.32839	1	2.31688	1	2.02182	1	2.13228
Os.10038.1.S1_s_at	5	1	1	1	0.202474	0.104647	0.231743	1	1	0.195877	0.111664
Os.10941.1.S1_at	5	1	1	1	1	4.00835	1	3.20926	3.6372	2.26612	2.2335
Os.11567.1.S2_a_at	5	1	1	1	1	2.35376	1	2.27364	2.29915	2.32488	2.345
Os.22569.1.S1_at	5	1	1	1	2.14213	1	2.29395	2.01158	2.18745	2.51018	1
Os.2348.1.S1_a_at	5	1	1	1	1	2.82633	1	2.75041	4.19965	2.86799	3.09832
Os.2348.1.S1_at	5	1	1	1	1	2.49571	1	2.17765	3.62268	2.40361	2.40375
Os.2348.2.S1_x_at	5	1	1	1	1	2.92624	1	2.73896	4.52785	2.94218	3.17532
Os.26975.1.A1_at	5	0.487721	1	1	1	1	1	0.296503	0.0660949	0.266196	0.262401
Os.27778.2.S1_at	5	2.50792	1	2.63685	2.67508	1	2.29343	2	1	1	1
Os.49252.1.S1_x_at	5	1	1	1	1	2.03822	1	2.90599	3.3187	2.9972	2.83122
Os.6315.1.S1_at	5	1	0.421059	0.160897	0.361453	1	0.258254	1	0.318965	1	1
Os.50429.1.S1_at	5	1	1	1	1	2.66764	1	2.40217	3.11699	3.13369	2.39426
Os.57569.2.A1_s_at	5	1	1	1	1	0.287346	1	0.266445	0.193661	0.248373	0.407316
Os.5905.1.S1_at	5	1	1	0.495977	1	1	1	0.360295	0.222239	0.481767	0.460242
Os.6389.1.S1_at	5	1	1	1	3.18722	2.15462	2.69393	5.26423	1	2.8602	1
OsAffx.31869.1.S1_at	5	1	2.83903	1	3.32759	2.63703	1	4.57782	2.86449	1	1
Os.7505.1.S1_at	5	2.18686	1	1	1	2.39206	1	2.36194	1	3.1329	2.08775
Os.8098.1.S1_at	5	1	1	1	1	2.51158	1	3.12828	3.6953	2.90125	2.12577
OsAffx.24280.2.S1_at	5	1	1	1	1	0.346323	1	2.58162	4.22974	2.05846	2.0986
Os.820.1.S1_s_at	5	1	1	1	0.32554	5.33065	0.452776	0.451359	0.496341	1	1
OsAffx.31255.1.S1_at	5	1	1	1	22.7467	16.0668	42.4331	1	21.9524	1	20.5882
OsAffx.30014.1.S1_at	5	0.294999	1	1	0.211785	0.397169	0.10847	0.2435	1	1	1
Os.10166.1.S1_at	4	1	1	1	1	2.21958	1	2.45347	1	2.29073	2.13243
Os.10411.1.S1_at	4	1	2.32762	0.448964	1	5.36676	1	2.1316	1	1	1
Os.10623.2.S1_a_at	4	1	1	1	1	5.13038	1	1	3.16335	2.68198	3.47762
Os.11903.1.S1_at	4	1	2.02912	2.07205	1	1	1	2.05825	2.02217	1	1
Os.11147.1.S1_at	4	1	1	1	1	1	1	0.499895	0.240844	0.423627	0.423629
Os.12242.1.S1_at	4	2.49003	1	1	2.29319	1	2.28934	2.03046	1	1	1
Os.13026.1.S1_at	4	1	1	1	1	2.66875	1	1	4.89637	3.10312	3.02363
Os.12750.1.S1_a_at	4	1	1	1	1	5.06519	1	2.50045	3.88046	1	2.68752
Os.16037.1.S1_at	4	1	1	1	0.404533	0.299597	0.101388	1	0.221359	1	1
Os.19740.1.S2_at	4	2.89987	3.00541	5.63705	1	6.33809	1	1	1	1	1
Os.17916.1.S1_at	4	1	1	1	1	0.301109	3.25232	0.383354	1	1	0.174167
Os.18847.1.S1_at	4	0.371737	1	0.405366	1	2.35017	1	1	1	0.464969	1
Os.17722.1.S1_at	4	1	1	0.360863	1	1	1	0.311047	0.193542	1	0.372709
Os.22277.1.S1_at	4	0.468451	2.9887	1	1	12.8422	1	2.95746	1	1	1
Os.20548.1.S1_at	4	1	1	0.441282	1	2.20107	1	1	0.316595	1	0.484762
Os.24865.1.A1_at	4	1	1	2.03771	1	1	1	0.414165	0.261124	1	0.405323
Os.27778.3.S1_x_at	4	2.56197	1	2.26901	3.03396	1	2.0615	1	1	1	1
Os.27491.1.S1_at	4	1	1	1	1	2.33186	2.03947	1	1	2.40685	2.0643
Os.27789.1.A1_at	4	1	1	1	1	1	1	0.299487	0.141967	0.392603	0.316672
Os.27804.1.S1_at	4	1	1	1	1	1	0.478046	0.388354	0.337605	0.497567	1
Os.28282.2.S1_s_at	4	2.15546	1	1	1	1	1	1	2.36857	2.35638	2.3765
Os.26687.1.S1_at	4	0.400326	1	1	1	10.0136	1	2.83621	0.475179	1	1
Os.37718.1.S1_at	4	1	1	1	1	1	1	0.499777	0.427415	0.436993	0.483755
Os.40398.1.S1_s_at	4	1	1	1	1	0.164653	0.178909	1	0.453259	0.28136	1
Os.40404.1.S1_s_at	4	1	1	1	1	0.212521	0.291047	1	0.484802	0.35218	1
Os.55113.1.S1_at	4	0.346759	0.227907	0.354396	0.261866	1	1	1	1	1	1
Os.49485.1.S1_at	4	1	1	0.333321	1	1	1	1	0.439337	0.46597	0.39384
Os.48582.1.A1_at	4	2.75621	1	1	2.25075	1	2.25292	1	1	1	2.25726
Os.49507.1.S1_at	4	1	1	1	1	1	1	0.407874	0.232538	0.379844	0.467644
Os.50394.1.S1_at	4	1	1	1	0.183259	1	0.217808	1	0.233932	1	0.207995
OsAffx.13763.1.S1_at	4	2.01516	2.20161	1	1	2.5764	1	1	2.15903	1	1
OsAffx.19181.1.S1_at	4	0.177295	0.27435	1	0.373151	1	0.271741	1	1	1	1
Os.53771.1.A1_at	4	1	1	1	1	2.02274	1	2.1336	2.19487	1	2.11269
Os.54413.1.S1_at	4	0.209036	1	0.25902	0.432344	1	0.315977	1	1	1	1
OsAffx.27843.1.S1_at	4	1	2.41304	1	1	1	2.67003	2.33248	2.25336	1	1
Os.7108.1.S1_at	4	1	1	1	1	1	1	0.262607	0.0696112	0.438402	0.400812
OsAffx.2786.1.S1_at	4	1	1	1	1	2.9712	3.1923	1	3.51277	3.1877	1
OsAffx.30125.1.S1_at	4	1	1	1	1	0.445321	1	1	0.493512	0.443407	0.47597
OsAffx.31869.3.S1_x_at	4	1	1	1	2.21536	2.03841	1	3.07377	2.23136	1	1
Os.11335.1.S1_at	3	2.20505	0.43993	3.10195	1	1	1	1	1	1	1
Os.10556.1.S1_at	3	1	1	1	1	1	1	2.48166	3.15331	1	2.04334
Os.10583.1.S1_at	3	1	1	1	1	0.366109	1	2.49955	2.134	1	1
Os.12346.1.S1_at	3	2.94726	0.337486	6.81955	1	1	1	1	1	1	1
Os.11327.1.S1_at	3	1	1	1	1	1	1	1	0.237167	0.365438	0.376632
Os.12234.1.S1_s_at	3	1	1	1	0.498246	4.57552	0.180256	1	1	1	1
Os.11575.3.S1_x_at	3	1	1	0.373945	1	1	1	1	0.368084	0.404009	1
Os.14275.1.S1_at	3	1	0.179062	0.264641	1	1	1	1	1	1	0.2974
Os.11920.1.S1_s_at	3	1	1	0.450129	1	1	1	1	0.317466	0.413803	1
Os.12201.1.S1_at	3	1	1	1	1	1	1	1	0.432243	0.49148	0.476247
Os.14210.1.S1_at	3	1	1	1	1	1	0.458825	0.483319	0.167876	1	1
Os.13011.1.S1_at	3	1	1	1	1	1	1	0.362711	0.315646	1	0.379797
Os.12252.1.S1_at	3	1	1	1	1	2.11483	1	5.16219	2.25666	1	1
Os.14921.1.S1_at	3	1	1	2.76299	1	1	0.47729	1	0.477063	1	1
Os.17076.1.S1_at	3	1	0.483685	1	1	1	1	1	2.39959	1	2.19198
Os.17536.1.S1_at	3	1	1	1	1	1	1	2.67271	2.6999	2.23757	1
Os.16365.1.S1_at	3	1	1	2.0488	1	1	1	1	2.29282	1	2.73754
Os.19861.1.S1_at	3	1	1	0.441364	1	1	1	1	0.363445	0.323363	1
Os.17697.1.A1_at	3	1	1	1	1	1	1	0.30459	0.139874	1	0.429926
Os.18595.1.A1_at	3	1	1	1	0.454201	3.66655	1	2.04682	1	1	1
Os.20206.1.S1_at	3	1	1	1	1	2.30224	1	1	0.479625	1	0.457607
Os.23174.1.S1_at	3	1	1	1	1	2.38893	2.32359	1	1	2.50462	1
Os.22839.1.S2_at	3	1	1	1	0.346202	1	0.478533	1	0.351214	1	1
Os.23557.1.A1_at	3	1	1	1	1	1	1	0.386233	0.184341	0.49092	1
Os.2321.1.S1_at	3	1	1	1	1	1	2.06311	0.319057	0.132319	1	1
Os.32454.1.S1_at	3	2.85736	0.411522	3.3726	1	1	1	1	1	1	1
Os.3729.1.S1_at	3	1	0.412064	1	2.27879	2.16851	1	1	1	1	1
Os.27474.1.S1_at	3	1	1	1	1	2.21431	2.04649	1	2.09632	1	1
Os.27767.1.A1_s_at	3	1	1	1	1	1	1	0.334078	0.190796	0.400146	1
Os.27431.1.A1_at	3	1	1	1	1	1	1	0.422519	0.287742	1	0.462063
Os.37729.1.S1_s_at	3	1	1	1	2.14802	3.37233	2.49081	1	1	1	1
Os.38282.1.S1_at	3	2.17806	1	2.97328	2.1701	1	1	1	1	1	1
Os.27509.1.S1_at	3	1	1	1	1	2.10726	1	0.476341	0.386224	1	1
Os.43417.1.S1_at	3	1	1	1	1	7.45521	2.3224	1	1	2.18835	1
Os.35510.1.S1_at	3	1	1	1	1	0.433574	0.110935	1	0.233373	1	1
Os.4644.1.S1_at	3	1	1	1	0.434056	3.00994	0.316942	1	1	1	1
Os.38856.1.A1_s_at	3	1	1	1	1	3.31227	0.4358	1	0.499819	1	1
Os.48582.1.A1_s_at	3	2.02425	1	1	2.07826	1	1	1	1	1	2.04069
Os.4416.1.S1_at	3	0.471672	1	1	1	2.48087	2.65898	1	1	1	1
Os.51241.1.S1_at	3	4.18262	1	1	1	1	1	1	1	2.30317	2.24174
Os.52252.1.S1_at	3	1	1	1	1	1	1	0.487316	0.346049	0.485003	1
Os.32366.1.S1_at	3	0.140724	1	0.409429	1	1	1	1	0.407136	1	1
Os.4652.1.S1_at	3	1	1	1	1	0.471002	0.386619	1	0.386654	1	1
Os.51718.1.S1_at	3	1	1	2.83176	2.48979	15.88	1	1	1	1	1
Os.51791.1.S1_at	3	1	1	1	0.396643	1	0.117214	1	0.467384	1	1
Os.37062.1.S1_at	3	0.221305	1	0.472111	1	1	1	1	0.430134	1	1
OsAffx.19104.1.S1_at	3	1	2.33458	1	1	1	2.69812	1	2.33861	1	1
Os.50825.1.S1_s_at	3	1	1	1	1	2.28568	0.379311	1	0.478235	1	1
Os.53511.1.S1_at	3	2.01543	1	1	1	1	1	2.01264	1	1	2.01741
Os.53696.1.S1_at	3	1	1	1	1	1	1	0.398073	0.334123	1	0.308767
Os.54691.1.S1_x_at	3	1	1	1	2.44339	1	1	4.02118	2.15182	1	1
Os.53875.1.S1_at	3	1	1	1	1	1	0.425448	1	2.31311	1	2.05506
Os.46849.1.S1_at	3	0.211014	1	0.489457	1	2.06185	1	1	1	1	1
OsAffx.10442.2.S1_at	3	1	1	1	2.64518	1	2.08838	1	1	2.10061	1
OsAffx.13902.1.S1_at	3	1	1	1	1	0.205224	0.258285	1	1	0.360545	1
Os.6165.1.S1_a_at	3	1	1	1	1	1	2.07025	2.60871	2.83593	1	1
Os.8256.1.S1_at	3	1	1	1	1	1	1	0.33264	0.196387	1	0.474557
Os.50015.1.S1_at	3	0.351899	1	0.482609	1	1	1	1	0.303953	1	1
OsAffx.32170.1.S1_at	3	1	1	1	1	2.23743	1	2.19867	1	2.08778	1
Os.51923.1.S1_at	3	0.113086	1	0.492246	1	3.51488	1	1	1	1	1
OsAffx.31869.3.S1_s_at	3	1	1	1	2.01399	1	1	2.90498	2.01884	1	1
OsAffx.24133.2.S1_at	3	11.62	1	12.8748	1	1	1	8.30721	1	1	1
OsAffx.17366.1.S1_at	3	0.0930949	1	0.480085	1	1	1	1	0.271218	1	1
Os.10175.1.S1_at	2	0.310762	1	1	1	1	1	1	0.365093	1	1
Os.10316.1.S1_at	2	0.424977	1	0.472154	1	1	1	1	1	1	1
Os.10510.1.S1_at	2	1	1	1	1	1	1	1	0.473546	0.470043	1
Os.1043.1.S1_at	2	1	1	0.485593	1	5.34839	1	1	1	1	1
Os.10570.1.S1_at	2	1	1	1	2.0919	4.46927	1	1	1	1	1
Os.11707.1.A1_at	2	1	1	1	2.56589	1	1	1	2.15418	1	1
Os.10583.1.S1_s_at	2	1	1	1	1	0.385053	1	2.07568	1	1	1
Os.11143.1.S1_at	2	1	1	2.12669	1	1	1	0.32398	1	1	1
Os.12713.1.S2_a_at	2	1	0.213716	2.91382	1	1	1	1	1	1	1
Os.14079.1.S1_at	2	1	0.456707	1	2.18414	1	1	1	1	1	1
Os.12156.1.S1_at	2	1	1	1	1	1	2.01898	3.92635	1	1	1
Os.11331.1.S1_at	2	0.477768	1	1	1	2.08229	1	1	1	1	1
Os.12363.1.S1_at	2	2.47802	1	1	0.425574	1	1	1	1	1	1
Os.11333.1.S1_s_at	2	0.395031	1	1	1	1	1	1	0.458904	1	1
Os.14539.1.S1_at	2	3.02012	0.261306	1	1	1	1	1	1	1	1
Os.14830.1.S1_a_at	2	1	0.449907	1	0.410499	1	1	1	1	1	1
Os.12922.1.S1_at	2	1	1	1	2.00403	1	1	2.36794	1	1	1
Os.13735.1.S1_at	2	1	1	1	3.21827	1	2.91147	1	1	1	1
Os.14861.2.S1_at	2	0.465225	0.427341	1	1	1	1	1	1	1	1
Os.1215.1.S1_at	2	1	1	2.09031	1	1	1	0.445308	1	1	1
Os.12266.1.S1_at	2	1	1	1	1	1	1	1	2.29486	1	2.38167
Os.15471.1.S1_at	2	1	0.49459	0.430635	1	1	1	1	1	1	1
Os.16164.1.S1_at	2	1	2.53611	1	1	3.69233	1	1	1	1	1
Os.12664.1.S1_at	2	1	1	1	1	1	1	0.478497	0.352976	1	1
Os.13464.1.S1_at	2	1	1	1	1	1	1	1	2.09372	1	2.33235
Os.12750.2.S1_s_at	2	1	1	1	1	3.34183	1	2.04132	1	1	1
Os.15281.1.S1_at	2	1	1	2.33993	2.50516	1	1	1	1	1	1
Os.15281.1.S1_x_at	2	1	1	2.51595	2.79494	1	1	1	1	1	1
Os.11565.1.S1_at	2	1	1	1	1	2.21883	1	1	0.398573	1	1
Os.17479.1.S1_at	2	1	1	1	1	1	1	1	0.343124	0.418526	1
Os.12082.1.S1_at	2	0.342691	1	1	1	1	1	1	0.312104	1	1
Os.12498.2.S1_at	2	0.0916958	1	0.391102	1	1	1	1	1	1	1
Os.17520.1.S1_at	2	1	1	1	1	1	2.10298	1	2.06462	1	1
Os.14411.1.S1_at	2	1	1	3.40435	1	1	1	0.393855	1	1	1
Os.12633.1.S1_at	2	1	1	3.11576	1	19.9592	1	1	1	1	1
Os.20851.1.A1_x_at	2	3.05408	2.19206	1	1	1	1	1	1	1	1
Os.12633.1.S1_s_at	2	1	1	4.10616	1	14.3459	1	1	1	1	1
Os.12145.1.S1_at	2	0.288581	1	1	1	1	1	1	0.275924	1	1
Os.12761.1.S1_at	2	1	1	2.02691	1	4.13985	1	1	1	1	1
Os.140.3.S1_x_at	2	0.282552	1	1	1	1	1	1	0.276615	1	1
Os.17659.1.S1_at	2	1	1	1	1	2.17898	1	2.60596	1	1	1
Os.18511.1.S1_at	2	1	1	1	1	2.50277	1	2.20101	1	1	1
Os.15284.1.S1_at	2	0.170953	1	1	1	1	1	1	0.440758	1	1
Os.27703.1.S1_a_at	2	5.98782	0.186003	1	1	1	1	1	1	1	1
Os.15849.1.S1_s_at	2	0.175697	1	0.494502	1	1	1	1	1	1	1
Os.27703.1.S1_s_at	2	7.91905	0.219135	1	1	1	1	1	1	1	1
Os.19031.1.A1_at	2	1	1	1	1	1	1	0.424569	0.21503	1	1
Os.24041.1.A1_at	2	1	1	1	1	1	3.22629	1	3.7953	1	1
Os.26886.1.S1_x_at	2	1	1	1	2.07118	1	1	1	2.01232	1	1
Os.12498.1.S1_at	2	1	1	1	1	0.390971	1	1	0.397177	1	1
Os.25651.1.S1_at	2	1	1	1	1	1	1	1	2.19522	1	2.22591
Os.16805.1.S1_at	2	2.00638	1	2.47395	1	1	1	1	1	1	1
Os.26888.1.A1_at	2	1	1	1	1	1	2.35315	1	0.386997	1	1
Os.26888.1.A1_s_at	2	1	1	1	1	1	2.52196	1	0.481412	1	1
Os.26852.1.A1_at	2	1	1	1	1	1	1	1	2.42662	1	2.01036
Os.36995.1.S1_at	2	1	0.445939	1	1	1	0.285223	1	1	1	1
Os.17474.1.A1_at	2	2.33706	1	1	1	1	1	1	0.462672	1	1
Os.2320.1.S1_at	2	1	1	1	1	1	1	0.39897	0.165453	1	1
Os.17486.1.S1_at	2	0.371661	1	1	1	1	1	1	0.435581	1	1
Os.27382.2.S1_at	2	1	1	1	1	1	1	1	0.303705	1	0.494832
Os.16922.1.S1_at	2	1	1	0.334879	1	2.06147	1	1	1	1	1
Os.33661.1.S1_at	2	3.35292	1	1	0.367219	1	1	1	1	1	1
Os.20936.1.S1_a_at	2	2.00229	1	1	1	2.70331	1	1	1	1	1
Os.5045.1.S1_at	2	1	0.435313	1	2.25509	1	1	1	1	1	1
Os.22076.1.S1_a_at	2	0.24425	1	0.446581	1	1	1	1	1	1	1
Os.27218.1.A1_at	2	1	1	1	1	11.006	1	2.7558	1	1	1
Os.38152.1.S1_at	2	2.27065	1	1	2.05911	1	1	1	1	1	1
Os.27483.1.S1_at	2	1	1	1	1	1	1	0.398727	0.18907	1	1
Os.38764.1.S1_x_at	2	1	1	1	2.05535	1	1	2.42795	1	1	1
Os.43896.1.S1_at	2	1	1	1	2.27332	1	1	1	2.58767	1	1
Os.35203.1.S1_at	2	1	1	3.31616	1	1	2.09853	1	1	1	1
Os.4159.1.S1_at	2	1	1	1	1	1	1	1	0.38282	0.488577	1
Os.172.1.S1_a_at	2	1	1	1	1	7.45281	1	1	0.481657	1	1
Os.42784.1.S1_at	2	1	1	2.36459	1	1	1	1	1	1	2.40344
Os.5526.1.S1_at	2	1	2.30313	1	2.37157	1	1	1	1	1	1
Os.36162.1.S1_s_at	2	1	1	1	1	1	0.304303	1	0.410276	1	1
Os.32714.1.S1_at	2	1	1	1	1	3.53607	1	2.73174	1	1	1
Os.45971.1.S1_x_at	2	1	1	1	1	0.429331	1	1	1	1	0.48039
Os.37006.1.S1_at	2	1	1	1	1	1	0.340418	1	0.312137	1	1
Os.35061.1.S1_at	2	1	1	1	1	1	1	2.1415	2.53219	1	1
Os.46541.1.S1_at	2	1	1	1	1	0.465054	1	1	1	1	0.484477
Os.39066.1.S1_at	2	1	1	1	1	1	0.435445	1	0.45077	1	1
Os.48053.1.A1_at	2	1	1	1	1	0.487725	1	1	1	1	0.497736
Os.49030.1.A1_s_at	2	1	1	1	1	1	1	1	2.12038	1	2.11783
Os.27807.1.S1_at	2	0.316669	1	1	1	1	1	1	0.477981	1	1
Os.28301.1.S2_at	2	2.66056	1	1	1	4.983	1	1	1	1	1
Os.30568.1.S1_at	2	0.295548	1	1	1	1	1	1	0.408601	1	1
Os.7756.2.S1_at	2	1	0.473627	1	1	1	1	0.251146	1	1	1
Os.52261.1.S1_at	2	1	1	1	1	0.378685	1	1	1	0.463544	1
Os.31521.1.S1_at	2	0.133967	1	1	1	1	1	1	0.477585	1	1
Os.27660.1.S1_at	2	1	1	0.410508	1	1	1	1	0.431118	1	1
Os.8101.1.S1_at	2	13.2225	4.96871	1	1	1	1	1	1	1	1
Os.4683.2.S1_at	2	1	1	1	1	9.39524	0.187817	1	1	1	1
Os.9067.1.S1_at	2	1	2.08527	1	1	2.07506	1	1	1	1	1
Os.27875.1.S1_at	2	1	1	5.08706	1	2.81987	1	1	1	1	1
Os.27926.1.A1_s_at	2	1	1	2.18767	1	2.01567	1	1	1	1	1
Os.52173.1.S1_at	2	0.449383	1	1	3.40734	1	1	1	1	1	1
Os.46577.1.S1_at	2	1	1	1	1	1	1	0.490047	0.330238	1	1
Os.49225.1.S2_at	2	1	1	1	1	4.26473	8.21154	1	1	1	1
Os.46777.1.S1_at	2	1	1	1	1	1	1	0.488984	0.217643	1	1
Os.49059.1.A1_at	2	1	1	1	1	1	1	2.16545	2.74758	1	1
Os.37571.1.S1_at	2	0.297331	1	1	1	1	1	1	0.216528	1	1
Os.3808.4.S1_x_at	2	0.053945	1	1	1	1	1	1	0.201608	1	1
Os.38236.1.S1_at	2	0.351706	1	1	1	1	1	1	0.459249	1	1
Os.54454.1.S1_at	2	1	1	2.22411	2.26245	1	1	1	1	1	1
Os.23606.1.S1_at	2	1	1	1	1	2.48844	1	1	0.451237	1	1
Os.38806.1.A1_x_at	2	0.37247	1	1	1	1	1	1	0.296334	1	1
Os.52820.1.S1_at	2	1	1	2.39799	1	1	2.34386	1	1	1	1
Os.55402.1.S1_at	2	1	1	1	1	1	1	1	0.337283	1	0.359491
Os.5680.1.S1_at	2	1	1	1	2.02085	1	2.12732	1	1	1	1
Os.4404.1.S1_s_at	2	1	1	2.06848	1	2.1129	1	1	1	1	1
Os.7991.1.S1_at	2	1	1	1	1	1	0.458129	1	1	2.08586	1
Os.6592.1.S1_a_at	2	1	1	1	0.359039	1	1	1	0.495369	1	1
Os.54430.1.S1_at	2	1	1	1	1	1	1	0.362008	0.296472	1	1
Os.4773.1.S1_at	2	0.235999	1	1	1	2.46944	1	1	1	1	1
Os.6976.1.S1_s_at	2	1	1	1	0.495439	3.31454	1	1	1	1	1
Os.5486.1.S1_at	2	1	1	1	1	1	1	0.431716	0.312902	1	1
Os.48074.1.A1_at	2	1	1	0.430675	1	3.83747	1	1	1	1	1
Os.9382.1.S1_at	2	1	1	2.8501	1	1	1	1	1	1	2.05013
Os.9303.1.S1_at	2	1	1	1	0.370736	1	0.479895	1	1	1	1
Os.49446.1.S1_at	2	1	1	2.30323	1	1	1	1	2.32721	1	1
Os.9660.1.S1_at	2	1	1	1	0.346416	1	1	1	2.02953	1	1
Os.6786.1.S1_a_at	2	1	1	1	1	4.27903	0.331233	1	1	1	1
Os.50053.1.A1_at	2	0.478179	1	1	1	6.01458	1	1	1	1	1
Os.50108.1.S1_at	2	0.235765	1	0.353957	1	1	1	1	1	1	1
Os.5044.1.S1_at	2	0.238831	1	0.42629	1	1	1	1	1	1	1
Os.6901.1.S1_at	2	1	1	1	1	10.5645	1	2.6141	1	1	1
Os.51546.1.S1_at	2	0.240507	1	0.454985	1	1	1	1	1	1	1
OsAffx.22610.1.S1_at	2	1	1	1	0.473478	1	0.441303	1	1	1	1
Os.7947.1.S1_a_at	2	1	1	1	1	1	0.456862	1	0.47738	1	1
Os.8320.1.S1_at	2	1	1	2.08179	1	1	0.429376	1	1	1	1
Os.5213.1.S1_at	2	1	1	0.441666	1	1	1	1	0.300817	1	1
Os.9719.1.S1_at	2	2.09908	1	1	1	1	2.06363	1	1	1	1
Os.52260.1.S1_at	2	0.498963	1	1	1	1	1	1	0.486873	1	1
Os.32721.1.S1_at	2	1	1	1	1	0.498388	1	1	2.20676	1	1
OsAffx.13633.1.S1_at	2	1	1	2.17041	1	1	0.462369	1	1	1	1
Os.52944.1.A1_at	2	0.369049	1	1	1	1	1	1	0.490764	1	1
OsAffx.13633.1.S1_s_at	2	1	1	2.00848	1	1	0.480642	1	1	1	1
OsAffx.4983.2.S1_x_at	2	1	1	1	2.83777	1	2.34693	1	1	1	1
Os.5297.1.S1_at	2	1	1	2.31234	1	2.22323	1	1	1	1	1
Os.36437.1.S1_at	2	1	1	1	1	2.05114	1	1	2.26386	1	1
Os.36459.1.S1_at	2	1	1	1	1	0.490396	1	1	2.48449	1	1
OsAffx.26230.1.S1_at	2	1	1	1	1	1	1	0.492891	0.330827	1	1
Os.54306.1.S1_at	2	2.41141	1	2.70344	1	1	1	1	1	1	1
Os.53663.1.S1_at	2	1	1	0.356746	1	0.443641	1	1	1	1	1
Os.54867.1.S1_at	2	0.462626	1	1	1	1	1	1	0.494239	1	1
Os.55488.1.S1_at	2	2.1777	1	2.76827	1	1	1	1	1	1	1
Os.56119.1.S1_at	2	0.290564	1	0.458043	1	1	1	1	1	1	1
Os.57343.1.S1_at	2	0.218947	1	1	1	4.91321	1	1	1	1	1
Os.55394.1.S1_at	2	1	1	0.334566	1	1	1	1	0.417901	1	1
Os.5999.1.S1_at	2	0.411071	1	1	1	1	1	1	0.46531	1	1
Os.55650.1.A1_at	2	1	1	2.21484	1	3.47407	1	1	1	1	1
OsAffx.32224.1.A1_at	2	2.48056	1	1	1	1	1	2.85734	1	1	1
Os.57456.1.S1_x_at	2	1	1	2.40526	1	3.88195	1	1	1	1	1
Os.606.1.S1_at	2	1	1	0.375761	1	1	1	1	0.395257	1	1
Os.7141.1.S1_at	2	2.64215	1	2.49196	1	1	1	1	1	1	1
Os.470.1.S1_s_at	2	1	1	1	1	2.83191	1	1	0.481947	1	1
Os.7743.1.S1_at	2	2.04424	1	4.12734	1	1	1	1	1	1	1
Os.7902.1.S1_at	2	0.368835	1	1	1	1	1	1	0.279909	1	1
Os.7150.1.S1_at	2	1	1	2.14817	1	2.59046	1	1	1	1	1
Os.8088.1.S1_at	2	0.333844	1	0.428993	1	1	1	1	1	1	1
Os.8178.1.S1_at	2	2.14468	1	1	1	2.0851	1	1	1	1	1
Os.8559.1.S1_at	2	1	1	2.03617	1	2.85339	1	1	1	1	1
Os.9923.1.S1_s_at	2	0.385652	1	1	1	1	1	1	0.493565	1	1
Os.52005.1.S1_at	2	1	1	1	1	5.78852	1	1	0.422589	1	1
OsAffx.2403.1.S1_at	2	0.462623	1	1	1	1	1	1	0.418536	1	1
OsAffx.26443.1.S1_s_at	2	0.338062	1	1	1	2.08856	1	1	1	1	1
OsAffx.31986.1.S1_at	2	0.476898	1	1	1	5.36248	1	1	1	1	1
OsAffx.4280.2.A1_at	2	0.316118	1	0.424883	1	1	1	1	1	1	1
OsAffx.29832.2.S1_s_at	2	1	1	0.490313	1	2.61557	1	1	1	1	1
Os.767.1.S1_at	2	1	1	1	1	0.48729	1	1	3.29672	1	1
Os.9558.1.S1_s_at	2	1	1	1	1	4.38044	1	1	0.354419	1	1
Os.10162.1.S1_at	1	0.254544	1	1	1	1	1	1	1	1	1
Os.10206.1.S1_at	1	1	0.41656	1	1	1	1	1	1	1	1
Os.10272.1.S1_at	1	1	1	2.24564	1	1	1	1	1	1	1
Os.10006.1.S1_at	1	1	1	1	1	1	0.349051	1	1	1	1
Os.10058.1.S1_at	1	1	1	1	1	1	1	1	0.412239	1	1
Os.10273.1.S1_at	1	1	1	2.21597	1	1	1	1	1	1	1
Os.10263.1.S1_at	1	1	1	1	1	1	1	2.39915	1	1	1
Os.10150.1.S1_at	1	1	1	1	1	1	1	1	0.499536	1	1
Os.10300.1.S1_at	1	1	1	1	2.43885	1	1	1	1	1	1
Os.10356.1.S1_at	1	1	1	1	1	2.86029	1	1	1	1	1
Os.10175.2.A1_at	1	1	1	1	1	1	1	1	0.490092	1	1
Os.10355.1.S1_x_at	1	0.242021	1	1	1	1	1	1	1	1	1
Os.10360.1.S1_at	1	1	1	1	1	3.41503	1	1	1	1	1
Os.10713.1.S1_at	1	1	1	1	1	1	2.32768	1	1	1	1
Os.10623.1.S1_x_at	1	1	1	1	1	1	1	1	1	2.28023	1
Os.10416.1.S1_at	1	0.375076	1	1	1	1	1	1	1	1	1
Os.10379.1.S1_at	1	1	1	1	1	2.18606	1	1	1	1	1
Os.10928.1.S1_at	1	1	1	1	1	1	2.41498	1	1	1	1
Os.10293.1.S1_at	1	1	1	1	1	1	1	1	0.408885	1	1
Os.10731.1.A1_a_at	1	1	1	2.14202	1	1	1	1	1	1	1
Os.11465.1.S1_at	1	1	1	1	1	1	0.285966	1	1	1	1
Os.10335.1.S1_at	1	1	1	1	1	1	1	1	0.423915	1	1
Os.10735.1.S1_at	1	2.16908	1	1	1	1	1	1	1	1	1
Os.10419.1.S1_a_at	1	1	1	1	1	2.84514	1	1	1	1	1
Os.10473.1.S1_at	1	1	1	1	1	1	1	1	0.449212	1	1
Os.10736.1.S1_at	1	2.01959	1	1	1	1	1	1	1	1	1
Os.11309.1.S1_x_at	1	1	1	0.374728	1	1	1	1	1	1	1
Os.10426.1.S1_at	1	1	1	1	1	0.496248	1	1	1	1	1
Os.11286.1.A1_at	1	1	1	1	1	1	1	1	1	1	2.26765
Os.11169.1.S1_a_at	1	2.1494	1	1	1	1	1	1	1	1	1
Os.1131.1.S1_at	1	1	1	2.68429	1	1	1	1	1	1	1
Os.11183.1.S1_s_at	1	0.469624	1	1	1	1	1	1	1	1	1
Os.11321.1.S1_at	1	1	1	0.390436	1	1	1	1	1	1	1
Os.11322.1.S1_at	1	1	1	0.426589	1	1	1	1	1	1	1
Os.10546.1.S1_s_at	1	1	1	1	1	3.69681	1	1	1	1	1
Os.12208.1.S1_at	1	1	1	1	1	1	0.499875	1	1	1	1
Os.12430.1.S1_at	1	1	1	1	0.465921	1	1	1	1	1	1
Os.10615.1.S1_x_at	1	1	1	1	1	1	1	1	0.442269	1	1
Os.11382.1.S1_at	1	1	1	2.06375	1	1	1	1	1	1	1
Os.11474.1.S1_at	1	0.48177	1	1	1	1	1	1	1	1	1
Os.12747.1.S1_at	1	1	1	1	1	1	0.473689	1	1	1	1
Os.11575.4.S1_x_at	1	1	1	0.433806	1	1	1	1	1	1	1
Os.10620.1.S1_at	1	1	1	1	1	2.25782	1	1	1	1	1
Os.14324.1.S1_s_at	1	1	1	1	0.495018	1	1	1	1	1	1
Os.11252.1.S1_at	1	1	1	1	1	1	1	1	0.499837	1	1
Os.11773.1.S1_at	1	0.410256	1	1	1	1	1	1	1	1	1
Os.10870.1.S1_at	1	1	1	1	1	3.04292	1	1	1	1	1
Os.11323.1.S1_at	1	1	1	1	1	1	1	1	0.484201	1	1
Os.13965.1.S1_at	1	1	1	1	1	1	1	1	1	2.10644	1
Os.11775.1.S2_at	1	0.314549	1	1	1	1	1	1	1	1	1
Os.14616.1.S1_at	1	1	1	1	3.31682	1	1	1	1	1	1
Os.10933.1.S1_at	1	1	1	1	1	3.85133	1	1	1	1	1
Os.11945.1.S1_at	1	0.254924	1	1	1	1	1	1	1	1	1
Os.11812.1.S1_at	1	1	1	2.00582	1	1	1	1	1	1	1
Os.14641.1.S1_at	1	1	1	1	2.13441	1	1	1	1	1	1
Os.11952.1.S1_at	1	0.47116	1	1	1	1	1	1	1	1	1
Os.16277.1.S1_at	1	1	3.48513	1	1	1	1	1	1	1	1
Os.11018.1.S1_at	1	1	1	1	1	2.32559	1	1	1	1	1
Os.11341.1.S1_a_at	1	1	1	1	1	1	1	1	2.03247	1	1
Os.12012.1.S1_at	1	0.243017	1	1	1	1	1	1	1	1	1
Os.11039.1.S1_s_at	1	1	1	1	1	4.13465	1	1	1	1	1
Os.11354.1.S1_at	1	1	1	1	1	1	1	1	0.341176	1	1
Os.12032.1.S1_at	1	0.381926	1	1	1	1	1	1	1	1	1
Os.12111.1.S1_at	1	1	1	2.27284	1	1	1	1	1	1	1
Os.11260.1.S1_at	1	1	1	1	1	8.49926	1	1	1	1	1
Os.11552.1.S1_at	1	1	1	1	1	1	1	1	0.485027	1	1
Os.12043.1.S1_at	1	0.293053	1	1	1	1	1	1	1	1	1
Os.11305.1.S1_at	1	1	1	1	1	2.23244	1	1	1	1	1
Os.11552.1.S2_at	1	1	1	1	1	1	1	1	0.447786	1	1
Os.12063.1.S1_at	1	0.484611	1	1	1	1	1	1	1	1	1
Os.15428.1.S1_at	1	1	1	1	2.17798	1	1	1	1	1	1
Os.11491.1.S1_at	1	1	1	1	1	3.67238	1	1	1	1	1
Os.12092.2.S1_a_at	1	0.377692	1	1	1	1	1	1	1	1	1
Os.11546.1.S1_at	1	1	1	1	1	4.42367	1	1	1	1	1
Os.12119.1.S1_at	1	0.188869	1	1	1	1	1	1	1	1	1
Os.18395.1.S1_s_at	1	1	1	1	1	1	0.280776	1	1	1	1
Os.18406.1.S1_at	1	1	1	1	1	1	0.481582	1	1	1	1
Os.17496.1.S1_at	1	1	1	1	2.40609	1	1	1	1	1	1
Os.11666.1.S1_at	1	1	1	1	1	3.85521	1	1	1	1	1
Os.19524.1.S1_at	1	1	1	1	1	1	0.488659	1	1	1	1
Os.15894.1.A2_at	1	1	1	1	1	1	1	0.486925	1	1	1
Os.12825.1.S1_at	1	1	1	2.02474	1	1	1	1	1	1	1
Os.11666.1.S1_s_at	1	1	1	1	1	3.1824	1	1	1	1	1
Os.12838.1.S1_at	1	1	1	2.14667	1	1	1	1	1	1	1
Os.19331.1.S1_at	1	1	1	1	0.314009	1	1	1	1	1	1
Os.11770.1.S1_at	1	1	1	1	1	1	1	1	2.11559	1	1
Os.12851.1.S1_at	1	1	1	2.26834	1	1	1	1	1	1	1
Os.11771.1.S1_at	1	1	1	1	1	1	1	1	3.00416	1	1
Os.24831.1.S1_x_at	1	1	2.295	1	1	1	1	1	1	1	1
Os.13008.2.S1_at	1	1	1	0.480012	1	1	1	1	1	1	1
Os.11786.2.S1_at	1	1	1	1	1	1	1	1	0.448633	1	1
Os.14105.1.S1_at	1	0.228307	1	1	1	1	1	1	1	1	1
Os.13996.1.S1_at	1	1	1	2.7653	1	1	1	1	1	1	1
Os.11829.1.S2_at	1	1	1	1	1	5.50008	1	1	1	1	1
Os.22086.1.S1_at	1	1	1	1	1	1	2.95956	1	1	1	1
Os.11804.1.S1_at	1	1	1	1	1	1	1	1	2.05284	1	1
Os.14071.1.S1_at	1	1	1	0.481655	1	1	1	1	1	1	1
Os.11882.1.S1_at	1	1	1	1	1	2.04633	1	1	1	1	1
Os.2225.1.S1_at	1	1	1	1	1	1	0.39208	1	1	1	1
Os.11897.1.S1_at	1	1	1	1	1	3.05388	1	1	1	1	1
Os.14745.1.S1_at	1	2.3671	1	1	1	1	1	1	1	1	1
Os.14332.1.S1_at	1	1	1	3.21159	1	1	1	1	1	1	1
Os.11935.1.S1_at	1	1	1	1	1	2.99775	1	1	1	1	1
Os.11997.1.S1_at	1	1	1	1	1	1	1	1	0.49439	1	1
Os.12077.1.S1_at	1	1	1	1	1	3.59017	1	1	1	1	1
Os.23095.1.S1_at	1	1	1	1	1	1	2.15119	1	1	1	1
Os.12106.1.S1_at	1	1	1	1	1	2.5311	1	1	1	1	1
Os.12112.1.S1_at	1	1	1	1	1	1	1	1	2.57728	1	1
Os.23511.1.S1_at	1	1	1	1	1	1	1	1	1	2.1798	1
Os.14711.1.S1_at	1	1	1	0.456492	1	1	1	1	1	1	1
Os.23638.1.A1_x_at	1	1	1	1	2.06342	1	1	1	1	1	1
Os.12167.1.S1_at	1	1	1	1	1	2.52377	1	1	1	1	1
Os.24530.1.S1_at	1	1	1	1	2.0159	1	1	1	1	1	1
Os.15917.1.S1_at	1	0.272349	1	1	1	1	1	1	1	1	1
Os.12241.1.S1_at	1	1	1	1	1	2.93399	1	1	1	1	1
Os.25329.1.A1_at	1	1	1	1	1	1	1	1	1	2.01281	1
Os.15917.2.A1_at	1	0.347239	1	1	1	1	1	1	1	1	1
Os.25606.1.S1_at	1	1	1	1	1	1	1	1	1	0.422845	1
Os.12253.1.S1_at	1	1	1	1	1	0.364917	1	1	1	1	1
Os.12326.1.S1_s_at	1	1	1	1	1	2.03125	1	1	1	1	1
Os.26801.1.A1_at	1	1	1	1	1	1	3.00888	1	1	1	1
Os.12614.1.A1_at	1	1	1	1	1	1	1	1	0.487984	1	1
Os.16805.1.S1_x_at	1	2.01829	1	1	1	1	1	1	1	1	1
Os.15898.1.S1_at	1	1	1	2.18958	1	1	1	1	1	1	1
Os.12551.1.S1_s_at	1	1	1	1	1	8.69353	1	1	1	1	1
Os.23136.1.A1_s_at	1	1	1	1	1	1	1	2.00505	1	1	1
Os.16309.1.S1_at	1	1	1	2.26011	1	1	1	1	1	1	1
Os.37728.1.S1_x_at	1	1	0.338807	1	1	1	1	1	1	1	1
Os.27438.2.S1_x_at	1	1	1	1	1	1	2.02026	1	1	1	1
Os.18296.1.S1_x_at	1	0.356293	1	1	1	1	1	1	1	1	1
Os.40007.1.S1_x_at	1	1	2.74809	1	1	1	1	1	1	1	1
Os.1653.1.S1_at	1	1	1	2.15828	1	1	1	1	1	1	1
Os.14092.1.S1_at	1	1	1	1	1	1	1	1	0.38223	1	1
Os.28578.1.S1_at	1	1	1	1	2.30722	1	1	1	1	1	1
Os.13781.1.S2_at	1	1	1	1	1	2.62243	1	1	1	1	1
Os.14232.1.S1_at	1	1	1	1	1	1	1	1	2.3376	1	1
Os.20221.1.S1_at	1	0.388443	1	1	1	1	1	1	1	1	1
Os.49023.1.S1_x_at	1	1	2.65295	1	1	1	1	1	1	1	1
Os.13854.1.S1_at	1	1	1	1	1	2.06204	1	1	1	1	1
Os.27671.1.S1_at	1	1	1	1	1	1	0.375742	1	1	1	1
Os.13968.2.S1_a_at	1	1	1	1	1	2.12299	1	1	1	1	1
Os.14520.1.S1_at	1	1	1	1	1	1	1	1	2.15346	1	1
Os.17812.1.S1_at	1	1	1	3.781	1	1	1	1	1	1	1
Os.14042.1.S1_at	1	1	1	1	1	2.89651	1	1	1	1	1
Os.49833.1.S1_at	1	1	3.68814	1	1	1	1	1	1	1	1
Os.17812.1.S1_x_at	1	1	1	3.70688	1	1	1	1	1	1	1
Os.26594.1.A1_at	1	1	1	1	1	1	1	2.63661	1	1	1
Os.14631.1.S1_at	1	1	1	1	1	0.399202	1	1	1	1	1
Os.18648.1.S1_at	1	1	1	2.21136	1	1	1	1	1	1	1
Os.1479.1.S1_at	1	1	1	1	1	0.434462	1	1	1	1	1
Os.15295.2.S1_x_at	1	1	1	1	1	1	1	1	0.422777	1	1
Os.18724.1.S1_at	1	1	1	2.00128	1	1	1	1	1	1	1
Os.36566.1.S1_s_at	1	1	1	1	2.2617	1	1	1	1	1	1
Os.28435.1.S1_a_at	1	1	1	1	1	1	2.31607	1	1	1	1
Os.15355.1.S1_x_at	1	1	1	1	1	1	1	1	0.385607	1	1
Os.30044.1.S1_a_at	1	1	1	1	1	1	1	1	1	1	4.01138
Os.18814.1.S1_at	1	1	1	0.492139	1	1	1	1	1	1	1
Os.14901.1.A1_a_at	1	1	1	1	1	2.00839	1	1	1	1	1
Os.28435.4.S1_x_at	1	1	1	1	1	1	2.06098	1	1	1	1
Os.15829.1.S1_at	1	1	1	1	1	1	1	1	2.18637	1	1
Os.14951.1.S1_at	1	1	1	1	1	6.46726	1	1	1	1	1
Os.2858.1.S1_at	1	1	1	1	1	1	0.283204	1	1	1	1
Os.15026.1.S1_at	1	1	1	1	1	2.35606	1	1	1	1	1
Os.2987.3.S1_x_at	1	1	1	1	1	1	2.72883	1	1	1	1
Os.16030.1.S1_at	1	1	1	1	1	1	1	1	2.26454	1	1
Os.22312.3.A1_a_at	1	2.29724	1	1	1	1	1	1	1	1	1
Os.52659.1.S1_at	1	1	3.47051	1	1	1	1	1	1	1	1
Os.15198.1.S1_at	1	1	1	1	1	2.13358	1	1	1	1	1
Os.30269.1.S1_at	1	1	1	1	1	1	2.06544	1	1	1	1
Os.16030.1.S1_x_at	1	1	1	1	1	1	1	1	2.27824	1	1
Os.22840.1.A1_at	1	0.334229	1	1	1	1	1	1	1	1	1
Os.20187.1.S1_at	1	1	1	2.59239	1	1	1	1	1	1	1
Os.15247.1.S1_s_at	1	1	1	1	1	2.35074	1	1	1	1	1
Os.32108.1.S1_s_at	1	1	1	1	1	1	0.268495	1	1	1	1
Os.20187.2.S1_at	1	1	1	2.08695	1	1	1	1	1	1	1
Os.15537.1.S1_at	1	1	1	1	1	6.74162	1	1	1	1	1
Os.37565.2.S1_at	1	1	1	1	1	1	1	1	1	0.368374	1
Os.23207.1.S1_at	1	0.319746	1	1	1	1	1	1	1	1	1
Os.15557.1.S1_at	1	1	1	1	1	3.55272	1	1	1	1	1
Os.2355.1.S1_at	1	0.332938	1	1	1	1	1	1	1	1	1
Os.15573.1.A1_s_at	1	1	1	1	1	2.09492	1	1	1	1	1
Os.15633.1.S1_at	1	1	1	1	1	2.05328	1	1	1	1	1
Os.16903.1.A1_at	1	1	1	1	1	1	1	1	2.09126	1	1
Os.37051.1.S1_at	1	1	1	1	1	1	1	1	1	1	3.19089
Os.25983.1.S2_at	1	0.455696	1	1	1	1	1	1	1	1	1
Os.44418.1.S1_at	1	1	1	1	2.07993	1	1	1	1	1	1
Os.15633.1.S2_at	1	1	1	1	1	2.57022	1	1	1	1	1
Os.17014.1.S1_at	1	1	1	1	1	1	1	1	0.480753	1	1
Os.26054.1.S1_s_at	1	0.424324	1	1	1	1	1	1	1	1	1
Os.21410.1.S1_at	1	1	1	3.17779	1	1	1	1	1	1	1
Os.15688.2.S1_x_at	1	1	1	1	1	2.00957	1	1	1	1	1
Os.21410.2.S1_x_at	1	1	1	2.83726	1	1	1	1	1	1	1
Os.418.1.S1_at	1	1	1	1	1	1	1	1	1	1	2.26929
Os.15938.1.S1_at	1	1	1	1	1	4.55775	1	1	1	1	1
Os.2237.1.S1_at	1	1	1	2.30676	1	1	1	1	1	1	1
Os.26802.1.S1_at	1	0.395976	1	1	1	1	1	1	1	1	1
Os.56018.1.S1_at	1	1	0.372985	1	1	1	1	1	1	1	1
Os.23087.1.S1_at	1	1	1	2.33745	1	1	1	1	1	1	1
Os.26884.1.S1_a_at	1	0.459889	1	1	1	1	1	1	1	1	1
Os.23215.1.S1_at	1	1	1	2.36194	1	1	1	1	1	1	1
Os.23300.1.S1_at	1	1	1	2.37671	1	1	1	1	1	1	1
Os.4683.3.S1_at	1	1	1	1	2.07195	1	1	1	1	1	1
Os.16327.1.S1_at	1	1	1	1	1	2.86158	1	1	1	1	1
Os.27227.1.S1_at	1	0.350321	1	1	1	1	1	1	1	1	1
Os.2364.1.S1_at	1	1	1	3.21323	1	1	1	1	1	1	1
Os.46857.1.S1_at	1	1	1	1	2.05719	1	1	1	1	1	1
Os.16453.1.S1_at	1	1	1	1	1	2.60186	1	1	1	1	1
Os.17677.1.S1_at	1	1	1	1	1	1	1	1	0.234514	1	1
Os.23770.1.A1_s_at	1	1	1	2.10938	1	1	1	1	1	1	1
Os.16532.1.S1_at	1	1	1	1	1	3.18691	1	1	1	1	1
Os.27484.1.S1_at	1	0.248265	1	1	1	1	1	1	1	1	1
Os.24753.1.S1_at	1	1	1	2.58208	1	1	1	1	1	1	1
Os.47745.1.S1_at	1	1	1	1	0.47794	1	1	1	1	1	1
Os.170.3.S1_at	1	1	1	1	1	2.26344	1	1	1	1	1
Os.17761.1.S1_a_at	1	1	1	1	1	1	1	1	0.496624	1	1
Os.25411.1.A1_at	1	1	1	0.45257	1	1	1	1	1	1	1
Os.17112.1.S1_at	1	1	1	1	1	2.78824	1	1	1	1	1
Os.49580.1.S1_at	1	1	1	1	0.414301	1	1	1	1	1	1
Os.19375.1.S1_at	1	1	1	1	1	1	1	1	0.467341	1	1
Os.26820.1.A1_at	1	1	1	3.05603	1	1	1	1	1	1	1
Os.17323.2.S1_at	1	1	1	1	1	4.3732	1	1	1	1	1
Os.19401.1.S1_at	1	1	1	1	1	1	1	1	0.385942	1	1
Os.26820.1.A1_s_at	1	1	1	3.54674	1	1	1	1	1	1	1
Os.17356.1.A1_a_at	1	1	1	1	1	2.1189	1	1	1	1	1
Os.7189.1.S1_at	1	1	3.03341	1	1	1	1	1	1	1	1
Os.175.1.S1_at	1	1	1	1	1	0.313158	1	1	1	1	1
Os.2010.1.S1_at	1	1	1	1	1	1	1	1	2.49429	1	1
Os.30059.1.S1_at	1	0.392214	1	1	1	1	1	1	1	1	1
Os.50896.1.S1_at	1	1	1	1	0.462875	1	1	1	1	1	1
Os.17506.1.S1_at	1	1	1	1	1	2.32412	1	1	1	1	1
Os.27393.1.S1_s_at	1	1	1	2.44127	1	1	1	1	1	1	1
Os.45173.1.S1_x_at	1	1	1	1	1	1	1	2.14182	1	1	1
Os.20404.1.S1_at	1	1	1	1	1	1	1	1	2.34829	1	1
Os.31171.1.S1_at	1	0.478439	1	1	1	1	1	1	1	1	1
Os.7756.2.S1_x_at	1	1	0.45819	1	1	1	1	1	1	1	1
Os.27524.2.S1_at	1	1	1	2.33084	1	1	1	1	1	1	1
Os.51579.1.S1_at	1	1	1	1	2.85568	1	1	1	1	1	1
Os.45902.1.A1_x_at	1	1	1	1	1	1	1	2.69149	1	1	1
Os.20531.1.S1_at	1	1	1	1	1	1	1	1	2.2584	1	1
Os.51629.1.S1_at	1	1	1	1	0.415383	1	1	1	1	1	1
Os.17918.1.S1_at	1	1	1	1	1	2.30879	1	1	1	1	1
Os.27696.1.S1_at	1	1	1	2.04342	1	1	1	1	1	1	1
Os.17921.1.S1_at	1	1	1	1	1	0.432782	1	1	1	1	1
Os.20572.2.S1_at	1	1	1	1	1	1	1	1	0.457201	1	1
Os.4666.1.S1_at	1	1	1	1	1	1	0.265022	1	1	1	1
Os.20775.1.S1_at	1	1	1	1	1	1	1	1	0.484216	1	1
Os.50982.1.S1_at	1	1	1	1	1	1	1	1	1	1	4.78625
Os.32602.1.S1_at	1	0.180139	1	1	1	1	1	1	1	1	1
Os.8475.2.S1_at	1	1	0.491959	1	1	1	1	1	1	1	1
Os.18064.1.S1_at	1	1	1	1	1	28.5016	1	1	1	1	1
Os.20885.1.S1_at	1	1	1	1	1	1	1	1	0.49146	1	1
Os.18078.1.S1_at	1	1	1	1	1	6.43755	1	1	1	1	1
Os.3388.2.S1_a_at	1	0.400527	1	1	1	1	1	1	1	1	1
Os.1818.1.S1_at	1	1	1	1	1	2.26454	1	1	1	1	1
Os.47761.1.S1_at	1	1	1	1	1	1	2.01597	1	1	1	1
Os.18299.1.S1_at	1	1	1	1	1	2.08365	1	1	1	1	1
Os.46610.1.S1_x_at	1	1	1	1	1	1	1	2.62949	1	1	1
Os.21300.2.S1_at	1	1	1	1	1	1	1	1	2.32846	1	1
Os.9825.1.S1_at	1	1	0.472136	1	1	1	1	1	1	1	1
Os.18462.1.S1_at	1	1	1	1	1	2.07507	1	1	1	1	1
Os.2954.1.S1_at	1	1	1	2.12333	1	1	1	1	1	1	1
Os.2211.1.S1_at	1	1	1	1	1	1	1	1	0.450718	1	1
Os.35919.1.S1_s_at	1	2.20302	1	1	1	1	1	1	1	1	1
Os.31636.1.S1_at	1	1	1	2.35824	1	1	1	1	1	1	1
Os.18583.2.S1_x_at	1	1	1	1	1	2.03553	1	1	1	1	1
Os.49466.1.S1_at	1	1	1	1	1	1	2.15457	1	1	1	1
Os.2219.1.S1_at	1	1	1	1	1	1	1	1	0.336063	1	1
Os.36767.1.S1_at	1	0.488252	1	1	1	1	1	1	1	1	1
OsAffx.17038.1.S1_at	1	1	11.7013	1	1	1	1	1	1	1	1
Os.22839.1.S1_at	1	1	1	1	1	1	1	1	0.478573	1	1
Os.32770.1.S1_at	1	1	1	0.261504	1	1	1	1	1	1	1
Os.53542.1.S1_at	1	1	1	1	0.463831	1	1	1	1	1	1
Os.18981.1.S1_at	1	1	1	1	1	2.711	1	1	1	1	1
Os.18981.1.S1_x_at	1	1	1	1	1	2.37436	1	1	1	1	1
Os.37621.3.S1_at	1	0.201854	1	1	1	1	1	1	1	1	1
Os.18989.1.S1_at	1	1	1	1	1	3.01828	1	1	1	1	1
Os.37909.1.S1_at	1	2.46063	1	1	1	1	1	1	1	1	1
Os.19130.1.S1_at	1	1	1	1	1	4.87246	1	1	1	1	1
Os.3808.2.S1_x_at	1	0.187649	1	1	1	1	1	1	1	1	1
Os.19172.1.S1_at	1	1	1	1	1	0.461433	1	1	1	1	1
Os.54346.2.S1_at	1	1	1	1	2.03045	1	1	1	1	1	1
Os.19385.1.S1_at	1	1	1	1	1	2.565	1	1	1	1	1
Os.35433.1.S1_at	1	1	1	0.379919	1	1	1	1	1	1	1
Os.19472.1.S1_at	1	1	1	1	1	2.53004	1	1	1	1	1
Os.52438.1.S1_at	1	1	1	1	1	1	0.46074	1	1	1	1
Os.36278.1.S1_x_at	1	1	1	0.438248	1	1	1	1	1	1	1
Os.19547.1.S1_at	1	1	1	1	1	2.93413	1	1	1	1	1
Os.52205.1.S1_at	1	1	1	1	1	1	1	2.16272	1	1	1
Os.23635.1.S1_at	1	1	1	1	1	1	1	1	0.443811	1	1
Os.6125.1.S1_at	1	1	1	1	1	1	1	1	1	0.467999	1
Os.40428.1.S1_at	1	0.332476	1	1	1	1	1	1	1	1	1
OsAffx.27132.1.S1_at	1	1	7.47159	1	1	1	1	1	1	1	1
Os.37644.1.S1_at	1	1	1	0.436374	1	1	1	1	1	1	1
Os.20335.1.S1_at	1	1	1	1	1	2.11372	1	1	1	1	1
Os.406.1.S1_a_at	1	0.347545	1	1	1	1	1	1	1	1	1
Os.37717.1.A2_s_at	1	1	1	2.03915	1	1	1	1	1	1	1
Os.20501.1.S1_at	1	1	1	1	1	2.34863	1	1	1	1	1
Os.24050.1.S1_at	1	1	1	1	1	1	1	1	2.03445	1	1
Os.38060.1.S1_a_at	1	1	1	2.37063	1	1	1	1	1	1	1
Os.55645.1.S1_at	1	1	1	1	2.0199	1	1	1	1	1	1
Os.20504.1.A1_at	1	1	1	1	1	3.07851	1	1	1	1	1
OsAffx.30041.1.S1_at	1	1	4.06103	1	1	1	1	1	1	1	1
Os.38060.2.S1_x_at	1	1	1	2.18311	1	1	1	1	1	1	1
Os.53403.1.S1_s_at	1	1	1	1	1	1	0.463044	1	1	1	1
Os.24911.1.S1_at	1	1	1	1	1	1	1	1	2.10378	1	1
Os.4555.1.S1_at	1	0.406599	1	1	1	1	1	1	1	1	1
Os.38208.1.S1_at	1	1	1	2.05787	1	1	1	1	1	1	1
Os.24993.1.A1_s_at	1	1	1	1	1	1	1	1	2.08156	1	1
Os.42421.1.S1_at	1	1	1	0.473216	1	1	1	1	1	1	1
Os.57295.1.S1_at	1	1	1	1	2.04479	1	1	1	1	1	1
Os.45991.1.S1_x_at	1	0.402432	1	1	1	1	1	1	1	1	1
Os.53614.1.S1_at	1	1	1	1	1	1	1	2.15512	1	1	1
Os.43491.1.S1_x_at	1	1	1	2.17593	1	1	1	1	1	1	1
Os.26483.1.S1_at	1	1	1	1	1	1	1	1	0.490065	1	1
Os.46627.1.S1_at	1	0.30157	1	1	1	1	1	1	1	1	1
Os.22000.1.S1_at	1	1	1	1	1	2.41201	1	1	1	1	1
Os.46872.1.S1_at	1	6.3133	1	1	1	1	1	1	1	1	1
Os.22594.1.S1_at	1	1	1	1	1	2.28639	1	1	1	1	1
Os.26879.1.S1_at	1	1	1	1	1	1	1	1	2.24704	1	1
Os.46924.1.S1_at	1	2.00581	1	1	1	1	1	1	1	1	1
Os.54471.1.S1_at	1	1	1	1	1	1	0.404651	1	1	1	1
Os.4695.1.S1_s_at	1	0.473668	1	1	1	1	1	1	1	1	1
Os.46328.1.S1_at	1	1	1	0.445785	1	1	1	1	1	1	1
Os.23156.1.S1_at	1	1	1	1	1	2.06671	1	1	1	1	1
Os.46328.1.S1_x_at	1	1	1	0.452461	1	1	1	1	1	1	1
Os.6322.1.S1_at	1	1	1	1	0.414318	1	1	1	1	1	1
Os.55638.1.S1_at	1	1	1	1	1	1	2.34804	1	1	1	1
Os.47381.2.S1_at	1	2.50289	1	1	1	1	1	1	1	1	1
Os.46602.1.S1_at	1	1	1	0.400446	1	1	1	1	1	1	1
Os.23206.1.S1_at	1	1	1	1	1	0.483195	1	1	1	1	1
Os.26900.1.A1_at	1	1	1	1	1	1	1	1	0.279686	1	1
Os.47625.1.A1_s_at	1	2.56278	1	1	1	1	1	1	1	1	1
Os.46613.1.S1_s_at	1	1	1	2.02547	1	1	1	1	1	1	1
Os.23468.1.A1_at	1	1	1	1	1	2.2329	1	1	1	1	1
Os.27035.2.S1_s_at	1	1	1	1	1	1	1	1	0.346378	1	1
Os.4700.1.S1_at	1	1	1	2.54208	1	1	1	1	1	1	1
Os.27036.1.S1_at	1	1	1	1	1	1	1	1	0.480735	1	1
Os.47310.1.S1_at	1	1	1	0.400639	1	1	1	1	1	1	1
Os.6042.1.S1_at	1	1	1	1	1	1	0.21967	1	1	1	1
Os.27053.3.A1_s_at	1	1	1	1	1	1	1	1	0.320659	1	1
Os.48784.1.S1_at	1	2.19099	1	1	1	1	1	1	1	1	1
Os.47722.1.S1_at	1	1	1	2.03091	1	1	1	1	1	1	1
Os.48915.1.S1_at	1	0.475996	1	1	1	1	1	1	1	1	1
Os.48024.1.A1_at	1	1	1	2.0523	1	1	1	1	1	1	1
Os.609.3.S1_a_at	1	1	1	1	1	1	2.05669	1	1	1	1
Os.5601.1.S1_at	1	1	1	1	1	1	1	2.16793	1	1	1
Os.25128.1.S1_at	1	1	1	1	1	2.52538	1	1	1	1	1
Os.27232.1.S1_at	1	1	1	1	1	1	1	1	0.377794	1	1
Os.49265.1.S2_a_at	1	3.39522	1	1	1	1	1	1	1	1	1
Os.48725.1.S1_at	1	1	1	0.451451	1	1	1	1	1	1	1
Os.25266.1.S1_at	1	1	1	1	1	2.86257	1	1	1	1	1
Os.49529.1.S1_at	1	0.452673	1	1	1	1	1	1	1	1	1
Os.49112.1.S1_at	1	1	1	0.414356	1	1	1	1	1	1	1
Os.25409.1.S1_at	1	1	1	1	1	3.10555	1	1	1	1	1
Os.49583.1.S1_at	1	0.31557	1	1	1	1	1	1	1	1	1
Os.25409.1.S1_x_at	1	1	1	1	1	7.29227	1	1	1	1	1
Os.49591.1.S1_at	1	0.273365	1	1	1	1	1	1	1	1	1
Os.49271.1.S1_at	1	1	1	2.0002	1	1	1	1	1	1	1
Os.25621.2.S1_at	1	1	1	1	1	2.20088	1	1	1	1	1
Os.49787.1.S1_at	1	0.421666	1	1	1	1	1	1	1	1	1
Os.49281.1.S1_s_at	1	1	1	2.03754	1	1	1	1	1	1	1
Os.25740.1.S1_at	1	1	1	1	1	3.36517	1	1	1	1	1
Os.26079.1.S1_at	1	1	1	1	1	2.10727	1	1	1	1	1
Os.49999.1.S1_x_at	1	0.312328	1	1	1	1	1	1	1	1	1
Os.2612.1.S1_at	1	1	1	1	1	0.417468	1	1	1	1	1
Os.27559.1.S1_at	1	1	1	1	1	1	1	1	0.198849	1	1
Os.9905.1.S1_at	1	1	1	1	1	1	1	1	1	1	0.437484
Os.27591.1.A1_at	1	1	1	1	1	1	1	1	2.1084	1	1
Os.26472.1.S1_at	1	1	1	1	1	2.06936	1	1	1	1	1
Os.68.1.S1_at	1	1	1	1	1	1	0.163035	1	1	1	1
OsAffx.14656.1.S1_at	1	1	1	1	1	1	1	1	1	1	2.02321
Os.26494.1.S1_at	1	1	1	1	1	0.424244	1	1	1	1	1
Os.7126.1.S1_at	1	1	1	1	1	1	0.415389	1	1	1	1
Os.50129.1.S1_at	1	2.3382	1	1	1	1	1	1	1	1	1
Os.7170.2.A1_at	1	1	1	1	1	1	0.206455	1	1	1	1
Os.50249.1.S1_x_at	1	0.49141	1	1	1	1	1	1	1	1	1
Os.51345.1.S1_at	1	1	1	0.425771	1	1	1	1	1	1	1
Os.27799.1.S1_at	1	1	1	1	1	1	1	1	0.335612	1	1
Os.51369.1.S1_at	1	1	1	0.49621	1	1	1	1	1	1	1
Os.2694.1.S1_at	1	1	1	1	1	6.35614	1	1	1	1	1
Os.6790.1.S1_at	1	1	1	1	1	1	1	0.414005	1	1	1
Os.50496.1.S1_at	1	2.25381	1	1	1	1	1	1	1	1	1
Os.5087.1.S1_at	1	2.25112	1	1	1	1	1	1	1	1	1
Os.51506.1.S1_at	1	1	1	0.473115	1	1	1	1	1	1	1
OsAffx.20681.1.S1_s_at	1	1	1	1	0.49267	1	1	1	1	1	1
Os.27138.1.S1_at	1	1	1	1	1	7.05441	1	1	1	1	1
Os.51638.1.S1_s_at	1	1	1	2.11853	1	1	1	1	1	1	1
Os.51529.1.S1_at	1	0.485959	1	1	1	1	1	1	1	1	1
Os.27271.1.S1_a_at	1	1	1	1	1	2.73036	1	1	1	1	1
Os.5154.1.S1_at	1	0.499275	1	1	1	1	1	1	1	1	1
Os.51741.1.S1_at	1	1	1	0.412642	1	1	1	1	1	1	1
Os.28435.4.S1_at	1	1	1	1	1	1	1	1	0.358959	1	1
Os.27336.1.S1_at	1	1	1	1	1	2.81715	1	1	1	1	1
Os.2901.1.S1_at	1	1	1	1	1	1	1	1	2.52381	1	1
Os.5163.1.S1_at	1	0.477881	1	1	1	1	1	1	1	1	1
OsAffx.25289.1.S1_x_at	1	1	1	1	0.499164	1	1	1	1	1	1
Os.9201.2.S1_x_at	1	1	1	1	1	1	0.433886	1	1	1	1
Os.52062.1.S1_at	1	1	1	21.6163	1	1	1	1	1	1	1
Os.32072.1.S1_at	1	1	1	1	1	1	1	1	2.12586	1	1
Os.52280.1.S1_at	1	1	1	0.35541	1	1	1	1	1	1	1
OsAffx.27153.2.S1_s_at	1	1	1	1	2.95135	1	1	1	1	1	1
Os.27525.1.A1_at	1	1	1	1	1	2.09107	1	1	1	1	1
Os.9312.1.S1_at	1	1	1	1	1	1	1	0.419772	1	1	1
Os.32577.1.S1_at	1	1	1	1	1	1	1	1	0.451912	1	1
Os.9417.1.S1_at	1	1	1	1	1	1	1	2.15979	1	1	1
Os.5242.1.S1_at	1	1	1	0.478446	1	1	1	1	1	1	1
Os.52469.1.S1_at	1	1	1	2.03295	1	1	1	1	1	1	1
Os.52493.1.A1_at	1	1	1	0.435709	1	1	1	1	1	1	1
Os.27963.1.A1_at	1	1	1	1	1	2.92852	1	1	1	1	1
Os.52596.1.S1_x_at	1	1	1	2.19565	1	1	1	1	1	1	1
Os.28036.1.S1_at	1	1	1	1	1	2.4159	1	1	1	1	1
Os.52607.1.S1_at	1	1	1	2.44669	1	1	1	1	1	1	1
Os.28036.1.S1_x_at	1	1	1	1	1	2.3377	1	1	1	1	1
OsAffx.16446.1.S1_at	1	1	1	1	1	1	2.20925	1	1	1	1
Os.53459.1.S1_at	1	0.349459	1	1	1	1	1	1	1	1	1
Os.28200.1.S1_x_at	1	1	1	1	1	3.25705	1	1	1	1	1
OsAffx.16638.1.S1_at	1	1	1	1	1	1	2.92766	1	1	1	1
Os.53473.1.S1_at	1	0.413293	1	1	1	1	1	1	1	1	1
Os.52645.1.S1_at	1	1	1	2.39595	1	1	1	1	1	1	1
OsAffx.3970.1.S1_at	1	1	1	1	0.416089	1	1	1	1	1	1
OsAffx.20471.1.A1_x_at	1	1	1	1	1	1	1	2.31305	1	1	1
Os.35434.1.S1_at	1	1	1	1	1	1	1	1	0.49197	1	1
OsAffx.20471.1.S1_x_at	1	1	1	1	1	1	1	2.86109	1	1	1
Os.5365.1.S1_at	1	0.278416	1	1	1	1	1	1	1	1	1
Os.35752.2.S1_x_at	1	1	1	1	1	1	1	1	2.69145	1	1
Os.53660.1.S1_at	1	0.381764	1	1	1	1	1	1	1	1	1
Os.28406.1.S1_at	1	1	1	1	1	2.75094	1	1	1	1	1
Os.52987.1.S1_at	1	1	1	2.51217	1	1	1	1	1	1	1
Os.28649.1.S1_at	1	1	1	1	1	0.392132	1	1	1	1	1
Os.5299.2.S1_a_at	1	1	1	2.04573	1	1	1	1	1	1	1
Os.29084.1.S1_at	1	1	1	1	1	3.15756	1	1	1	1	1
OsAffx.20211.1.S1_at	1	1	1	1	1	1	0.449335	1	1	1	1
Os.29825.1.S1_a_at	1	1	1	1	1	3.16811	1	1	1	1	1
Os.30528.1.S1_at	1	1	1	1	1	6.93815	1	1	1	1	1
Os.53570.1.S1_at	1	1	1	2.35797	1	1	1	1	1	1	1
Os.31022.1.S1_at	1	1	1	1	1	2.50323	1	1	1	1	1
Os.36651.1.S1_at	1	1	1	1	1	1	1	1	0.453107	1	1
Os.32357.1.S1_at	1	1	1	1	1	7.34138	1	1	1	1	1
Os.36961.1.S1_x_at	1	1	1	1	1	1	1	1	2.0589	1	1
Os.32686.1.S1_at	1	1	1	1	1	0.414276	1	1	1	1	1
Os.55052.1.S1_at	1	2.03602	1	1	1	1	1	1	1	1	1
OsAffx.26304.1.S1_s_at	1	1	1	1	1	1	2.10379	1	1	1	1
Os.55059.1.S1_at	1	0.493424	1	1	1	1	1	1	1	1	1
Os.32823.1.S1_x_at	1	1	1	1	1	6.21466	1	1	1	1	1
OsAffx.28164.2.S1_at	1	1	1	1	1	1	1	3.37543	1	1	1
Os.37067.1.S1_at	1	1	1	1	1	1	1	1	0.428903	1	1
Os.55386.1.A1_at	1	0.446246	1	1	1	1	1	1	1	1	1
Os.54351.1.S1_at	1	1	1	0.446932	1	1	1	1	1	1	1
Os.34372.1.S1_at	1	1	1	1	1	4.09562	1	1	1	1	1
Os.37866.1.S1_at	1	1	1	1	1	1	1	1	0.448267	1	1
Os.55519.1.S1_at	1	0.486415	1	1	1	1	1	1	1	1	1
Os.35013.1.S1_at	1	1	1	1	1	2.96564	1	1	1	1	1
OsAffx.28164.1.S1_at	1	1	1	1	1	1	0.429745	1	1	1	1
Os.55624.1.S1_at	1	0.42574	1	1	1	1	1	1	1	1	1
Os.54467.1.S1_at	1	1	1	0.43053	1	1	1	1	1	1	1
OsAffx.29513.1.S1_at	1	1	1	1	1	1	0.497391	1	1	1	1
Os.56080.1.S1_at	1	0.466932	1	1	1	1	1	1	1	1	1
Os.54967.1.S1_at	1	1	1	2.01748	1	1	1	1	1	1	1
Os.55098.1.S1_at	1	1	1	2.02346	1	1	1	1	1	1	1
Os.35681.1.S1_at	1	1	1	1	1	2.06252	1	1	1	1	1
Os.36283.1.S1_at	1	1	1	1	1	2.23995	1	1	1	1	1
OsAffx.32202.1.A1_x_at	1	1	1	1	1	1	1	2.29063	1	1	1
Os.39075.1.S1_at	1	1	1	1	1	1	1	1	2.12783	1	1
Os.55239.1.S1_at	1	1	1	2.5484	1	1	1	1	1	1	1
OsAffx.32202.1.S1_x_at	1	1	1	1	1	1	1	2.37934	1	1	1
Os.39576.1.A1_s_at	1	1	1	1	1	1	1	1	0.329432	1	1
OsAffx.31310.1.S1_at	1	1	1	1	1	1	2.05178	1	1	1	1
OsAffx.32205.1.A1_at	1	1	1	1	1	1	1	2.75674	1	1	1
Os.40011.1.S1_at	1	1	1	1	1	1	1	1	2.5985	1	1
OsAffx.32343.1.S1_at	1	1	1	1	1	1	0.443759	1	1	1	1
OsAffx.32219.1.A1_x_at	1	1	1	1	1	1	1	2.01504	1	1	1
Os.6019.1.S1_at	1	2.23128	1	1	1	1	1	1	1	1	1
OsAffx.32223.1.A1_at	1	1	1	1	1	1	1	2.13622	1	1	1
Os.6043.1.S1_at	1	0.192857	1	1	1	1	1	1	1	1	1
Os.55827.1.S1_at	1	1	1	0.497283	1	1	1	1	1	1	1
OsAffx.5196.1.S1_at	1	1	1	1	1	1	2.33405	1	1	1	1
Os.40417.1.A1_at	1	1	1	1	1	1	1	1	0.386085	1	1
Os.55850.1.S1_at	1	1	1	0.437535	1	1	1	1	1	1	1
OsAffx.32226.1.A1_at	1	1	1	1	1	1	1	2.15101	1	1	1
Os.41164.1.S1_at	1	1	1	1	1	1	1	1	2.00874	1	1
Os.6085.1.S1_at	1	0.465235	1	1	1	1	1	1	1	1	1
Os.37531.1.S1_at	1	1	1	1	1	0.4786	1	1	1	1	1
OsAffx.32282.1.A1_at	1	1	1	1	1	1	1	2.1668	1	1	1
OsAffx.32292.1.S1_x_at	1	1	1	1	1	1	1	2.1019	1	1	1
Os.37773.1.S1_at	1	1	1	1	1	2.95166	1	1	1	1	1
Os.57142.1.S1_at	1	1	1	0.439721	1	1	1	1	1	1	1
Os.37876.1.S1_at	1	1	1	1	1	2.05246	1	1	1	1	1
Os.45018.1.S1_x_at	1	1	1	1	1	1	1	1	2.44792	1	1
Os.38099.1.S1_at	1	1	1	1	1	12.2109	1	1	1	1	1
OsAffx.8238.1.S1_x_at	1	1	1	1	1	1	1	2.38686	1	1	1
Os.6261.1.S1_at	1	0.486556	1	1	1	1	1	1	1	1	1
Os.38110.1.S1_at	1	1	1	1	1	2.67486	1	1	1	1	1
Os.5808.1.S1_at	1	1	1	2.0624	1	1	1	1	1	1	1
Os.38812.1.S1_at	1	1	1	1	1	3.41535	1	1	1	1	1
Os.6376.1.S1_at	1	0.44591	1	1	1	1	1	1	1	1	1
Os.5974.1.A1_at	1	1	1	2.03241	1	1	1	1	1	1	1
Os.38992.1.A1_x_at	1	1	1	1	1	19.2518	1	1	1	1	1
Os.39872.1.A1_s_at	1	1	1	1	1	2.31639	1	1	1	1	1
Os.7028.1.S1_at	1	0.464235	1	1	1	1	1	1	1	1	1
Os.39973.1.S1_s_at	1	1	1	1	1	3.60491	1	1	1	1	1
Os.46657.1.A1_at	1	1	1	1	1	1	1	1	0.384649	1	1
Os.7116.1.S1_at	1	0.190994	1	1	1	1	1	1	1	1	1
Os.409.1.S1_at	1	1	1	1	1	0.470297	1	1	1	1	1
Os.7452.1.S1_at	1	2.13629	1	1	1	1	1	1	1	1	1
Os.6269.1.S1_at	1	1	1	2.25461	1	1	1	1	1	1	1
Os.4281.1.S1_x_at	1	1	1	1	1	2.13226	1	1	1	1	1
Os.47765.1.S1_at	1	1	1	1	1	1	1	1	0.494653	1	1
Os.48061.1.A1_x_at	1	1	1	1	1	1	1	1	2.56498	1	1
Os.6669.1.S1_at	1	1	1	2.43281	1	1	1	1	1	1	1
Os.4844.1.S1_at	1	1	1	1	1	1	1	1	0.401653	1	1
Os.7764.1.S1_at	1	2.08929	1	1	1	1	1	1	1	1	1
Os.459.1.S1_at	1	1	1	1	1	2.52607	1	1	1	1	1
Os.7901.1.S1_at	1	0.337791	1	1	1	1	1	1	1	1	1
Os.49337.1.S1_at	1	1	1	1	1	1	1	1	0.353076	1	1
Os.7153.1.S1_at	1	1	1	2.17016	1	1	1	1	1	1	1
Os.45997.1.S1_x_at	1	1	1	1	1	2.02967	1	1	1	1	1
Os.8052.1.S1_at	1	0.383834	1	1	1	1	1	1	1	1	1
Os.7253.1.S1_at	1	1	1	2.03659	1	1	1	1	1	1	1
Os.46021.1.S1_at	1	1	1	1	1	9.42983	1	1	1	1	1
Os.49818.1.S1_s_at	1	1	1	1	1	1	1	1	0.351073	1	1
Os.7669.1.S1_at	1	1	1	2.03534	1	1	1	1	1	1	1
Os.46050.1.A1_x_at	1	1	1	1	1	8.24256	1	1	1	1	1
Os.8158.1.S1_at	1	0.391557	1	1	1	1	1	1	1	1	1
Os.8266.1.A1_at	1	0.314787	1	1	1	1	1	1	1	1	1
Os.4636.1.S2_at	1	1	1	1	1	2.61628	1	1	1	1	1
Os.50198.1.S1_at	1	1	1	1	1	1	1	1	0.372196	1	1
Os.8511.1.S1_s_at	1	2.3981	1	1	1	1	1	1	1	1	1
Os.50310.1.S1_at	1	1	1	1	1	1	1	1	0.482058	1	1
Os.8988.1.S1_at	1	6.49758	1	1	1	1	1	1	1	1	1
Os.8061.1.S1_at	1	1	1	2.64649	1	1	1	1	1	1	1
Os.9677.2.S1_x_at	1	0.364993	1	1	1	1	1	1	1	1	1
Os.4653.1.S1_at	1	1	1	1	1	2.75776	1	1	1	1	1
Os.50799.1.S1_at	1	1	1	1	1	1	1	1	0.345056	1	1
Os.46582.1.S1_at	1	1	1	1	1	2.05251	1	1	1	1	1
Os.9923.1.S1_at	1	0.269006	1	1	1	1	1	1	1	1	1
Os.8842.1.S1_at	1	1	1	2.70512	1	1	1	1	1	1	1
Os.4671.1.S1_a_at	1	1	1	1	1	2.90718	1	1	1	1	1
Os.51078.1.S1_at	1	1	1	1	1	1	1	1	0.289445	1	1
Os.8872.1.S2_at	1	1	1	2.22605	1	1	1	1	1	1	1
Os.9093.1.S1_at	1	1	1	2.19102	1	1	1	1	1	1	1
Os.46844.1.S1_at	1	1	1	1	1	2.13213	1	1	1	1	1
Os.51558.1.S1_x_at	1	1	1	1	1	1	1	1	0.477185	1	1
Os.9184.1.S1_at	1	1	1	2.1258	1	1	1	1	1	1	1
Os.51558.2.S1_at	1	1	1	1	1	1	1	1	0.392308	1	1
OsAffx.14324.1.S1_at	1	0.230032	1	1	1	1	1	1	1	1	1
OsAffx.14373.1.S1_s_at	1	0.468152	1	1	1	1	1	1	1	1	1
Os.9514.1.S1_at	1	1	1	2.05805	1	1	1	1	1	1	1
Os.4715.1.S1_at	1	1	1	1	1	2.00292	1	1	1	1	1
Os.9543.1.S1_at	1	1	1	0.286473	1	1	1	1	1	1	1
OsAffx.17933.1.S1_at	1	0.499062	1	1	1	1	1	1	1	1	1
Os.9679.1.S1_at	1	1	1	3.15381	1	1	1	1	1	1	1
Os.9708.1.S1_at	1	1	1	2.0499	1	1	1	1	1	1	1
Os.47741.1.S1_x_at	1	1	1	1	1	2.08919	1	1	1	1	1
Os.9739.1.S1_at	1	1	1	0.461512	1	1	1	1	1	1	1
Os.4780.1.S1_at	1	1	1	1	1	3.94145	1	1	1	1	1
Os.52144.1.S1_at	1	1	1	1	1	1	1	1	0.436079	1	1
Os.9776.1.S1_a_at	1	1	1	3.48858	1	1	1	1	1	1	1
Os.47929.1.S1_at	1	1	1	1	1	0.462942	1	1	1	1	1
Os.47946.1.S1_s_at	1	1	1	1	1	2.64696	1	1	1	1	1
OsAffx.19478.2.S1_s_at	1	0.464549	1	1	1	1	1	1	1	1	1
Os.9980.2.S1_x_at	1	1	1	2.12112	1	1	1	1	1	1	1
Os.47949.1.S1_a_at	1	1	1	1	1	0.460308	1	1	1	1	1
Os.52329.1.S1_at	1	1	1	1	1	1	1	1	2.19381	1	1
OsAffx.12439.1.S1_at	1	1	1	2.05842	1	1	1	1	1	1	1
OsAffx.23593.1.S1_s_at	1	0.45014	1	1	1	1	1	1	1	1	1
Os.48216.1.S1_at	1	1	1	1	1	0.263187	1	1	1	1	1
OsAffx.13783.1.S1_at	1	1	1	2.03358	1	1	1	1	1	1	1
Os.48441.1.S1_at	1	1	1	1	1	2.21453	1	1	1	1	1
OsAffx.14430.1.S1_s_at	1	1	1	0.458242	1	1	1	1	1	1	1
Os.4862.1.S1_at	1	1	1	1	1	2.20608	1	1	1	1	1
OsAffx.24166.1.S1_at	1	0.26056	1	1	1	1	1	1	1	1	1
OsAffx.15997.1.S1_s_at	1	1	1	0.499824	1	1	1	1	1	1	1
Os.48829.1.A1_at	1	1	1	1	1	2.1576	1	1	1	1	1
Os.48875.1.S1_at	1	1	1	1	1	2.84548	1	1	1	1	1
OsAffx.17454.1.S1_s_at	1	1	1	2.25085	1	1	1	1	1	1	1
OsAffx.18050.2.S1_at	1	1	1	0.480656	1	1	1	1	1	1	1
Os.49245.1.S1_at	1	1	1	1	1	4.42998	1	1	1	1	1
OsAffx.18426.1.S1_x_at	1	1	1	0.474205	1	1	1	1	1	1	1
OsAffx.27099.1.S1_at	1	0.215396	1	1	1	1	1	1	1	1	1
Os.49475.1.S1_at	1	1	1	1	1	2.77814	1	1	1	1	1
Os.49632.1.S1_a_at	1	1	1	1	1	0.471649	1	1	1	1	1
OsAffx.21742.1.S1_at	1	1	1	2.54586	1	1	1	1	1	1	1
Os.49746.1.S1_at	1	1	1	1	1	2.52411	1	1	1	1	1
OsAffx.21742.2.S1_at	1	1	1	2.59816	1	1	1	1	1	1	1
Os.50008.1.S1_at	1	1	1	1	1	0.482965	1	1	1	1	1
Os.50019.1.S1_at	1	1	1	1	1	11.956	1	1	1	1	1
OsAffx.3724.1.S1_at	1	2.21715	1	1	1	1	1	1	1	1	1
OsAffx.4662.1.S1_at	1	2.35559	1	1	1	1	1	1	1	1	1
OsAffx.25012.1.S1_at	1	1	1	2.88871	1	1	1	1	1	1	1
Os.50432.1.S1_at	1	1	1	1	1	2.03216	1	1	1	1	1
Os.54569.1.S1_x_at	1	1	1	1	1	1	1	1	0.33482	1	1
Os.50831.1.S1_at	1	1	1	1	1	2.1772	1	1	1	1	1
Os.51063.1.S1_at	1	1	1	1	1	2.6161	1	1	1	1	1
Os.54723.1.S1_at	1	1	1	1	1	1	1	1	0.484897	1	1
Os.51491.1.S1_at	1	1	1	1	1	0.442299	1	1	1	1	1
Os.54825.1.S1_at	1	1	1	1	1	1	1	1	0.397899	1	1
OsAffx.30004.1.S1_x_at	1	1	1	2.19361	1	1	1	1	1	1	1
OsAffx.30038.1.S1_at	1	1	1	0.3763	1	1	1	1	1	1	1
Os.51595.1.S1_at	1	1	1	1	1	2.33689	1	1	1	1	1
OsAffx.30135.1.S1_at	1	1	1	0.445185	1	1	1	1	1	1	1
Os.54938.1.S1_at	1	1	1	1	1	1	1	1	0.386317	1	1
Os.51775.1.S1_at	1	1	1	1	1	3.30382	1	1	1	1	1
Os.55250.1.S1_at	1	1	1	1	1	1	1	1	2.12242	1	1
Os.51775.1.S1_x_at	1	1	1	1	1	3.44656	1	1	1	1	1
Os.51929.1.S1_at	1	1	1	1	1	2.30875	1	1	1	1	1
Os.55636.1.S1_at	1	1	1	1	1	1	1	1	0.48227	1	1
OsAffx.6135.1.S1_s_at	1	1	1	2.87307	1	1	1	1	1	1	1
Os.52036.1.S1_at	1	1	1	1	1	3.42504	1	1	1	1	1
Os.52121.1.S1_at	1	1	1	1	1	0.461558	1	1	1	1	1
Os.5616.1.S1_at	1	1	1	1	1	1	1	1	0.371784	1	1
Os.52161.1.S1_x_at	1	1	1	1	1	0.485599	1	1	1	1	1
Os.5649.1.S1_at	1	1	1	1	1	1	1	1	2.37177	1	1
Os.57156.1.S1_at	1	1	1	1	1	1	1	1	2.10959	1	1
Os.52555.1.S1_at	1	1	1	1	1	2.40384	1	1	1	1	1
Os.52556.1.S1_at	1	1	1	1	1	0.485052	1	1	1	1	1
Os.5816.1.S1_at	1	1	1	1	1	1	1	1	0.283855	1	1
Os.5853.2.S1_x_at	1	1	1	1	1	1	1	1	0.462074	1	1
Os.52689.1.S2_at	1	1	1	1	1	2.66965	1	1	1	1	1
Os.52750.1.S1_x_at	1	1	1	1	1	3.68179	1	1	1	1	1
Os.53085.1.S1_at	1	1	1	1	1	2.4337	1	1	1	1	1
Os.53101.1.S1_at	1	1	1	1	1	4.4382	1	1	1	1	1
Os.53210.1.S1_at	1	1	1	1	1	2.55308	1	1	1	1	1
Os.53322.1.S1_at	1	1	1	1	1	2.11859	1	1	1	1	1
Os.6321.1.S1_at	1	1	1	1	1	1	1	1	0.464687	1	1
Os.5335.1.S1_at	1	1	1	1	1	2.32164	1	1	1	1	1
Os.6418.1.S1_at	1	1	1	1	1	1	1	1	0.486717	1	1
Os.53395.1.S1_at	1	1	1	1	1	0.492206	1	1	1	1	1
Os.6517.1.S1_at	1	1	1	1	1	1	1	1	2.17338	1	1
Os.53444.1.S1_at	1	1	1	1	1	2.21778	1	1	1	1	1
Os.6671.2.S1_x_at	1	1	1	1	1	1	1	1	0.487619	1	1
Os.5384.1.S1_at	1	1	1	1	1	2.67918	1	1	1	1	1
Os.7674.1.S1_at	1	1	1	1	1	1	1	1	0.2179	1	1
Os.54579.1.S1_s_at	1	1	1	1	1	2.14212	1	1	1	1	1
Os.7678.1.S1_at	1	1	1	1	1	1	1	1	0.269057	1	1
Os.54651.1.S1_at	1	1	1	1	1	2.11721	1	1	1	1	1
Os.7694.1.S1_at	1	1	1	1	1	1	1	1	0.407579	1	1
Os.7727.1.S1_at	1	1	1	1	1	1	1	1	0.423533	1	1
Os.54936.1.S1_at	1	1	1	1	1	3.10825	1	1	1	1	1
Os.7893.1.S1_at	1	1	1	1	1	1	1	1	2.19437	1	1
Os.54961.1.S1_at	1	1	1	1	1	2.90367	1	1	1	1	1
Os.55033.1.A1_at	1	1	1	1	1	0.497277	1	1	1	1	1
Os.5516.1.S1_at	1	1	1	1	1	0.386342	1	1	1	1	1
Os.55380.1.S1_at	1	1	1	1	1	4.09276	1	1	1	1	1
Os.55451.1.S1_at	1	1	1	1	1	3.8098	1	1	1	1	1
Os.7983.1.S1_at	1	1	1	1	1	1	1	1	0.359278	1	1
Os.5592.1.S1_at	1	1	1	1	1	3.67504	1	1	1	1	1
Os.8112.1.S1_at	1	1	1	1	1	1	1	1	2.11661	1	1
Os.56337.1.S1_at	1	1	1	1	1	2.10982	1	1	1	1	1
Os.56964.1.S1_at	1	1	1	1	1	2.08655	1	1	1	1	1
Os.8263.1.S1_s_at	1	1	1	1	1	1	1	1	0.378423	1	1
Os.9155.1.S1_at	1	1	1	1	1	1	1	1	0.387372	1	1
Os.57519.1.A1_at	1	1	1	1	1	0.481821	1	1	1	1	1
Os.57519.1.S1_x_at	1	1	1	1	1	0.427185	1	1	1	1	1
Os.9713.1.S1_at	1	1	1	1	1	1	1	1	2.28551	1	1
Os.9752.1.S1_a_at	1	1	1	1	1	1	1	1	2.20355	1	1
Os.5883.1.S1_at	1	1	1	1	1	2.76086	1	1	1	1	1
Os.9752.2.S1_x_at	1	1	1	1	1	1	1	1	2.23385	1	1
Os.9752.3.S1_x_at	1	1	1	1	1	1	1	1	2.10801	1	1
Os.9840.1.S1_at	1	1	1	1	1	1	1	1	0.493655	1	1
Os.6288.1.S1_at	1	1	1	1	1	3.10877	1	1	1	1	1
OsAffx.1083.1.S1_at	1	1	1	1	1	1	1	1	0.452314	1	1
Os.6304.1.S1_at	1	1	1	1	1	2.03495	1	1	1	1	1
OsAffx.11075.1.S1_x_at	1	1	1	1	1	1	1	1	2.60149	1	1
Os.6314.1.S1_at	1	1	1	1	1	3.85927	1	1	1	1	1
Os.6330.1.S1_at	1	1	1	1	1	9.69828	1	1	1	1	1
OsAffx.13994.1.S1_at	1	1	1	1	1	1	1	1	0.383253	1	1
Os.6363.1.S1_at	1	1	1	1	1	2.02572	1	1	1	1	1
OsAffx.14410.1.S1_s_at	1	1	1	1	1	1	1	1	0.386872	1	1
Os.6516.1.S1_at	1	1	1	1	1	4.70538	1	1	1	1	1
OsAffx.17917.1.S1_at	1	1	1	1	1	1	1	1	0.48809	1	1
Os.6618.1.S1_at	1	1	1	1	1	7.63684	1	1	1	1	1
OsAffx.18866.1.S1_at	1	1	1	1	1	1	1	1	2.10166	1	1
OsAffx.22181.1.S1_s_at	1	1	1	1	1	1	1	1	0.429393	1	1
OsAffx.22756.3.S1_at	1	1	1	1	1	1	1	1	2.22427	1	1
Os.7372.1.S1_at	1	1	1	1	1	2.20075	1	1	1	1	1
Os.7487.1.S1_at	1	1	1	1	1	2.78672	1	1	1	1	1
OsAffx.24308.1.S1_s_at	1	1	1	1	1	1	1	1	0.430043	1	1
Os.7516.1.S1_at	1	1	1	1	1	2.11899	1	1	1	1	1
Os.7535.1.S1_at	1	1	1	1	1	2.68364	1	1	1	1	1
OsAffx.25816.1.S1_at	1	1	1	1	1	1	1	1	2.18439	1	1
Os.8113.1.S1_at	1	1	1	1	1	2.30478	1	1	1	1	1
OsAffx.28187.1.S1_s_at	1	1	1	1	1	1	1	1	0.430402	1	1
OsAffx.28867.2.S1_at	1	1	1	1	1	1	1	1	0.308062	1	1
Os.855.1.S1_at	1	1	1	1	1	4.56277	1	1	1	1	1
Os.8741.1.S1_at	1	1	1	1	1	3.46753	1	1	1	1	1
Os.8768.1.S1_a_at	1	1	1	1	1	2.41742	1	1	1	1	1
Os.8957.1.S1_at	1	1	1	1	1	2.0158	1	1	1	1	1
Os.9016.1.S1_x_at	1	1	1	1	1	12.2908	1	1	1	1	1
OsAffx.31406.1.S1_at	1	1	1	1	1	1	1	1	0.281095	1	1
Os.9022.1.S1_at	1	1	1	1	1	2.83103	1	1	1	1	1
OsAffx.31541.1.S1_s_at	1	1	1	1	1	1	1	1	0.496737	1	1
Os.9065.1.S1_at	1	1	1	1	1	2.18651	1	1	1	1	1
Os.9191.1.S1_s_at	1	1	1	1	1	0.39838	1	1	1	1	1
Os.9300.1.S1_at	1	1	1	1	1	2.00971	1	1	1	1	1
OsAffx.3187.1.S1_s_at	1	1	1	1	1	1	1	1	2.14425	1	1
OsAffx.3569.1.S1_at	1	1	1	1	1	1	1	1	2.19392	1	1
OsAffx.3569.1.S1_x_at	1	1	1	1	1	1	1	1	2.05711	1	1
Os.9778.1.S2_at	1	1	1	1	1	2.12228	1	1	1	1	1
OsAffx.4677.1.S1_s_at	1	1	1	1	1	1	1	1	2.37328	1	1
Os.9820.1.S1_at	1	1	1	1	1	3.27283	1	1	1	1	1
Os.9988.1.S1_at	1	1	1	1	1	7.76975	1	1	1	1	1
OsAffx.11507.1.S1_at	1	1	1	1	1	2.68712	1	1	1	1	1
OsAffx.11838.1.S1_at	1	1	1	1	1	0.48323	1	1	1	1	1
OsAffx.12887.2.S1_at	1	1	1	1	1	3.45028	1	1	1	1	1
OsAffx.12887.2.S1_s_at	1	1	1	1	1	4.06295	1	1	1	1	1
OsAffx.15178.1.S1_s_at	1	1	1	1	1	0.496562	1	1	1	1	1
OsAffx.15765.1.S1_at	1	1	1	1	1	0.452033	1	1	1	1	1
OsAffx.16737.1.S1_at	1	1	1	1	1	2.45192	1	1	1	1	1
OsAffx.17972.1.S1_at	1	1	1	1	1	2.55764	1	1	1	1	1
OsAffx.18930.1.S1_x_at	1	1	1	1	1	0.425698	1	1	1	1	1
OsAffx.24862.1.S1_at	1	1	1	1	1	2.3713	1	1	1	1	1
OsAffx.25749.1.S1_s_at	1	1	1	1	1	2.15808	1	1	1	1	1
OsAffx.25891.1.S1_at	1	1	1	1	1	4.76283	1	1	1	1	1
OsAffx.26367.1.S1_at	1	1	1	1	1	2.13694	1	1	1	1	1
OsAffx.27219.1.S1_at	1	1	1	1	1	2.31877	1	1	1	1	1
OsAffx.27442.1.S1_at	1	1	1	1	1	2.01502	1	1	1	1	1
OsAffx.27815.1.S1_s_at	1	1	1	1	1	3.03463	1	1	1	1	1
OsAffx.27816.1.S1_at	1	1	1	1	1	2.47027	1	1	1	1	1
OsAffx.28501.1.S1_x_at	1	1	1	1	1	2.61548	1	1	1	1	1
OsAffx.2947.1.S1_at	1	1	1	1	1	0.455658	1	1	1	1	1
OsAffx.30138.1.S1_at	1	1	1	1	1	6.06849	1	1	1	1	1
OsAffx.30966.4.S1_x_at	1	1	1	1	1	2.26341	1	1	1	1	1
OsAffx.4084.1.S1_at	1	1	1	1	1	0.349315	1	1	1	1	1
OsAffx.4557.1.S1_s_at	1	1	1	1	1	5.09967	1	1	1	1	1
OsAffx.6171.1.S1_at	1	1	1	1	1	0.410042	1	1	1	1	1
OsAffx.7876.1.S1_s_at	1	1	1	1	1	6.22384	1	1	1	1	1

## Sheet: Sheet2
f
