# Supplementary material for: Non-Uniform Distribution Pattern for Differentially Expressed Genes of Transgenic Rice Huahui 1 at Different Developmental Stages and Environments
Source: PLoS One. 2012 May 11;7(5):e37078. doi: 10.1371/journal.pone.0037078 (PMC3350509; doi:10.1371/journal.pone.0037078)
Supplement: Table S3 — Significantly changed pathways in HH1 at different developmental stages and environmental conditions. 30-day, 60-day, 75-day, 90-day: HH1 and MH63 at developmental stage of 30-day, 60-day, 75-day, 90-day, respectively; HT: HH1 and MH63 treated with high-temperature at 45°C for 6 hours; LT: HH1 and MH63 treated with low-temperature at 12°C for 6 hours; JxoI, Pxo99: HH1 and MH63 inoculated with X. oryzae pv. oryzae JxoI and Pxo99 strain; Rs105: HH1 and MH63 inoculated with X. oryzae pv. oryzicola Rs105 strain; Xv5: HH1 and MH63 inoculated with non-host pathogen X. compestris pv. vesicatoria Xv5 strain. ××: not found. (XLS) [file pone.0037078.s003.xls]

## Sheet: Sheet2
Pathway name	p value (adjusted)
	30-day	HT	LT	60-day	75-day	90-day	JxoI	Pxo99	Rs105	Xv5
jasmonic acid biosynthesis	2.68e-10	0.00408	0.01099	0.00659	0.00053	0.0003	0.00785	0.00057	0.00534	0.00691
enterobactin biosynthesis	1.25e-08	1.06e-07	3.44e-14	5.84e-18	7.32e-11	2.9e-10	4.22e-11	6.01e-13	1.71e-14	1.26e-13
sucrose degradation to ethanol and lactate (anaerobic)	1.25e-08	1.06e-07	3.44e-14	5.84e-18	1.66e-09	2.9e-10	4.22e-11	6.01e-13	1.71e-14	1.26e-13
oxidative ethanol degradation I	5.92e-07	1.06e-07	3.44e-14	4.82e-16	1.66e-09	2.9e-10	4.22e-11	6.01e-13	1.71e-14	1.26e-13
phenylalanine degradation III	5.92e-07	1.06e-07	3.44e-14	4.82e-16	1.66e-09	2.9e-10	4.22e-11	6.01e-13	1.71e-14	1.26e-13
methionine degradation III	5.92e-07	1.06e-07	3.44e-14	4.82e-16	1.66e-09	2.9e-10	4.22e-11	6.01e-13	1.71e-14	1.26e-13
ethanol fermentation to acetate	5.92e-07	1.06e-07	3.44e-14	4.82e-16	1.66e-09	2.9e-10	4.22e-11	6.01e-13	1.71e-14	1.26e-13
valine degradation II	5.92e-07	1.06e-07	3.44e-14	5.84e-18	1.66e-09	2.9e-10	4.22e-11	2.13e-14	1.71e-14	1.26e-13
tetrapyrrole biosynthesis I	5.92e-07	1.06e-07	3.44e-14	4.82e-16	1.66e-09	2.9e-10	4.22e-11	4.17e-11	1.71e-14	1.26e-13
leucine degradation III	5.92e-07	1.06e-07	3.44e-14	5.84e-18	1.66e-09	2.9e-10	4.22e-11	2.13e-14	1.71e-14	1.26e-13
mixed acid fermentation	5.92e-07	1.06e-07	3.44e-14	4.82e-16	1.66e-09	2.9e-10	4.22e-11	6.01e-13	1.71e-14	1.26e-13
isoleucine degradation II	5.92e-07	1.06e-07	3.44e-14	4.82e-16	1.66e-09	2.9e-10	4.22e-11	2.13e-14	1.71e-14	1.26e-13
cytokinins 7-N-glucoside biosynthesis	0.00659	0.00408	0.00019	0.00659	1.43e-14	0.00973	9.6e-05	1.78e-07	0.00534	0.00691
cytokinins 9-N-glucoside biosynthesis	0.00659	0.00408	0.00019	0.00659	1.43e-14	0.00973	9.6e-05	1.78e-07	0.00534	0.00691
betanidin degradation	0.00659	0.00408	3.67e-10	8.86e-05	8.06e-06	2.9e-10	3.18e-12	1.57e-19	4.53e-05	5.93e-07
cytokinins-O-glucoside biosynthesis	0.00659	0.00408	0.00019	0.00659	1.43e-14	0.00973	9.6e-05	1.78e-07	0.00534	0.00691
aerobic respiration -- electron donor II	0.00659	0.00408	0.00019	8.86e-05	××	0.00973	0.00785	0.01507	0.00534	0.00691
photorespiration	5.92e-07	××	3.45e-06	6.17e-07	8.06e-06	3.59e-06	8.54e-07	1.05e-05	2.31e-07	5.93e-07
NAD salvage pathway II	0.00659	0.00408	0.00019	0.00659	0.01412	××	0.00785	0.00057	××	8.78e-05
brassinosteroid biosynthesis II	1.25e-08	0.00408	0.01099	0.00659	8.06e-06	0.0003	××	1.05e-05	××	0.00691
medicarpin biosynthesis	0.00659	××	××	0.00659	0.01412	0.00973	××	0.01507	××	0.00691
maackiain biosynthesis	0.00659	××	××	0.00659	0.01412	0.00973	××	0.01507	××	0.00691
cellulose biosynthesis	××	0.00408	××	××	0.01412	0.0003	0.00785	1.05e-05	0.00534	××
starch degradation	××	××	××	××	0.01412	0.00973	0.00785	0.01507	0.00534	0.00691
homogalacturonan degradation	××	2.81e-05	0.00019	××	0.01412	0.00973	0.00785	××	××	××
glutathione-mediated detoxification	××	××	××	××	0.01412	0.00973	××	0.01507	××	0.00691
ethylene biosynthesis from methionine	××	××	××	××	××	××	0.00785	0.01507	0.00534	0.00691
methionine salvage pathway	××	××	××	××	××	××	0.00785	0.01507	0.00534	0.00691
galactose degradation II	0.00659	××	××	××	××	0.00973	××	0.00057	××	××
UDP-N-acetylgalactosamine biosynthesis	0.00659	××	××	××	××	0.00973	××	0.01507	××	××
13-LOX and 13-HPL pathway	0.00659	××	××	××	0.01412	0.00973	××	××	××	××
UDP-glucose conversion	0.00659	××	××	××	××	0.00973	××	0.01507	××	××
divinyl ether biosynthesis II (13-LOX)	0.00659	××	××	××	0.01412	0.00973	××	××	××	××
UDP-galactose biosynthesis (salvage pathway from galactose using UDP-glucose)	0.00659	××	××	××	××	0.00973	××	0.01507	××	××
triacylglycerol degradation	××	××	0.00019	××	0.01412	××	××	0.01507	××	××
glutamate degradation III	××	××	0.01099	××	××	0.0003	0.00785	××	××	××
purine nucleotides de novo biosynthesis I	××	××	××	××	0.01412	0.00973	××	0.01507	××	××
purine nucleotides de novo biosynthesis II	××	××	××	××	0.01412	0.00973	××	0.01507	××	××
salvage pathways of purine nucleosides	××	××	××	××	0.01412	0.00973	××	0.01507	××	××
cyanate degradation	××	××	××	××	××	××	0.00785	0.01507	××	0.00691
phospholipases	5.92e-07	××	××	××	××	××	××	0.01507	××	××
salvage pathways of purine and pyrimidine nucleotides		××	0.00019	××	××	0.00973			××	××
tryptophan biosynthesis	××	0.00408	××	0.00659	××	××	××	××	××	××
salvage pathways of pyrimidine ribonucleotides	××	××	0.00019	××	××	0.00973	××	××	××	××
fatty acid elongation -- unsaturated II	××	××	0.01099		0.01412	××	××	××	××	××
aerobic respiration -- electron donors reaction list	××	××	0.01099	0.00659	××	××	××	××	××	××
mevalonate degradation	××	××	0.01099	××	0.01412	××	××	××	××	××
superpathway of fatty acid biosynthesis	××	××	0.01099	××	0.01412	××	××	××	××	××
respiration (anaerobic)-- electron donors reaction list	××	××	0.01099	0.00659	××	××	××	××	××	××
mevalonate pathway	××	××	0.01099	××	0.01412	××	××	××	××	××
NAD/NADH phosphorylation and dephosphorylation	××	××	0.01099	0.00659	××	××	××	××	××	××
gibberellin inactivation	××	××	0.01099	××	××	××	××	××	××	××
aerobic respiration -- electron donor III	××	××	0.01099	0.00659	0.01412	××	××	××	××	××
fatty acid elongation -- saturated	××	××	0.01099	××	0.01412	××	××	××	××	××
fatty acid biosynthesis - initial steps	××	××	0.01099	××	0.01412	××	××	××	××	××
	××	××	××	××	××	××	××	××	××	××
isoleucine biosynthesis from threonine	××	××	××	0.00659	××	××	××	0.01507	××	××
superpathway of leucine, valine, and isoleucine biosynthesis	××	××	××	0.00659	××	××	××	0.01507	××	××
valine biosynthesis	××	××	××	0.00659	××	××	××	0.01507	××	××
	××	××	××	××	××	××	××	××	××	××
lysine degradation II	××	××	××	××	0.00053	××	××	0.01507	××	××
methionine biosynthesis II	××	××	××	××	××	0.00973	××	0.00057	××	××
superpathway of lysine, threonine and methionine biosynthesis II	××	××	××	××	××	0.00973	××	0.00057	××	××
O-antigen biosynthesis	0.00659	××	××	××	××	××	××	××	××	××
GDP-D-rhamnose biosynthesis	0.00659	××	××	××	××	××	××	××	××	××
dTDP-L-rhamnose biosynthesis I	0.00659	××	××	××	××	××	××	××	××	××
glycolysis I	0.00659	××	××	××	××	××	××	××	××	××
GDP-L-fucose biosynthesis I (from GDP-D-mannose)	0.00659	××	××	××	××	××	××	××	××	××
glycolysis IV (plant cytosol)	0.00659	××	××	××	××	××	××	××	××	××
de novo biosynthesis of pyrimidine ribonucleotides	××	××	0.00019	××	××	××	××	××	××	××
cyclopropane fatty acid (CFA) biosynthesis	××	××	××	××	0.01412	××	××	××	××	××
D-lactate fermentation to propionate and acetate	××	××	××	××	0.01412	××	××	××	××	××
nitrate reduction II (assimilatory)	××	××	××	××	0.01412	××	××	××	××	××
methylglyoxal degradation I	××	××	××	××	0.01412	××	××	××	××	××
β-alanine biosynthesis II	××	××	××	××	0.01412	××	××	××	××	××
ammonia assimilation cycle II	××	××	××	××	0.01412	××	××	××	××	××
glutamine biosynthesis I	××	××	××	××	0.01412	××	××	××	××	××
stearoyl-ACP desaturation pathway	××	××	××	××	0.01412	××	××	××	××	××
fatty acid β-oxidation I	××	××	××	××	0.01412	××	××	××	××	××
cyclopropane and cyclopropene fatty acid biosynthesis	××	××	××	××	0.01412	××	××	××	××	××
ppGpp biosynthesis	××	××	××	××	0.01412	××	××	××	××	××
galactosylcyclitol biosynthesis	××	××	××	××	0.01412	××	××	××	××	××
trehalose biosynthesis I	××	××	××	××	0.01412	××	××	××	××	××
biotin biosynthesis I	××	××	××	××	××	0.00973	××	××	××	××
biotin biosynthesis II	××	××	××	××	××	0.00973	××	××	××	××
pentose phosphate pathway (non-oxidative branch)	××	××	××	××	××	0.00973	××	××	××	××
gibberellin biosynthesis I (non C-3, non C-13 hydroxylation)	××	××	××	××	××	0.00973	××	××	××	××
Calvin cycle	××	××	××	××	××	0.00973	××	××	××	××
homocysteine and cysteine interconversion	××	××	××	××	××	0.00973	××	××	××	××
gibberellin biosynthesis III (early C-13 hydroxylation)	××	××	××	××	××	0.00973	××	××	××	××
xylulose-monophosphate cycle	××	××	××	××	××	0.00973	××	××	××	××
methionine degradation II	××	××	××	××	××	0.00973	××	××	××	××
superpathway of sulfur amino acid biosynthesis (Saccharomyces cerevisiae)	××	××	××	××	××	0.00973	××	××	××	××
gibberellin biosynthesis II (early C-3 hydroxylation)	××	××	××	××	××	0.00973	××	××	××	××
pentose phosphate pathway (partial)	××	××	××	××	××	0.00973	××	××	××	××
superpathway of ribose and deoxyribose phosphate degradation	××	××	××	××	××	0.00973	××	××	××	××
(deoxy)ribose phosphate degradation	××	××	××	××	××	0.00973	××	××	××	××
superpathway of gibberellin biosynthesis	××	××	××	××	××	0.00973	××	××	××	××
glucose fermentation to lactate II	××	××	××	××	××	0.00973	××	××	××	××
arginine degradation I (arginase pathway)	××	××	××	××	××	××	××	0.01507	××	××
S-methylmethionine cycle	××	××	××	××	××	××	××	0.01507	××	××
leucine degradation I	××	××	××	××	××	××	××	0.01507	××	××
threonine biosynthesis from homoserine	××	××	××	××	××	××	××	0.01507	××	××
proline degradation II	××	××	××	××	××	××	××	0.01507	××	××
pantothenate biosynthesis I	××	××	××	××	××	××	××	0.01507	××	××
pantothenate biosynthesis II	××	××	××	××	××	××	××	0.01507	××	××
arginine degradation II	××	××	××	××	××	××	××	0.01507	××	××
leucine biosynthesis	××	××	××	××	××	××	××	0.01507	××	××
4-hydroxyproline degradation I	××	××	××	××	××	××	××	0.01507	××	××
valine degradation I	××	××	××	××	××	××	××	0.01507	××	××
UDP-D-xylose biosynthesis	××	××	××	××	××	××	××	0.01507	××	××
proline degradation I	××	××	××	××	××	××	××	0.01507	××	××
isoleucine degradation I	××	××	××	××	××	××	××	0.01507	××	××
ethylene glycol degradation	××	××	××	××	××	××	××	0.01507	××	××
pantothenate and coenzymeA biosynthesis II	××	××	××	××	××	××	××	0.01507	××	××
